# Supplementary material for: Atrogin-1 promotes muscle homeostasis by regulating levels of endoplasmic reticulum chaperone BiP
Source: JCI Insight. 2024 Mar 26;9(8):e167578. doi: 10.1172/jci.insight.167578 (PMC11141880; doi:10.1172/jci.insight.167578)
Supplement: Supporting data values [file jciinsight-9-167578-s211.xlsx]

## Sheet: 1B
dct values
atrogin-1+/+	atrogin-1+/-	atrogin-1-/-
4.98039	4.6184	5.13048
4.74171	5.25642	6.95222
4.24057	5.03836	7.15601

## Sheet: 1D
	Unaffected	Affected
Atrogin1+/+	21	0
Atrogin1+/-	27	10
Atrogin1-/-	9	3

## Sheet: 1F
	Unaffected	Affected
Atrogin1+/- + methyl cellulose	24	0
Atrogin1+/- + methyl cellulose	42	8
Atrogin1-/- + methyl cellulose	12	13

## Sheet: 1H
	Unaffected	Affected
Atrogin1+/+	16	0
Atrogin1+/-	37	1
Atrogin1-/-	12	0

## Sheet: 1J
	Unaffected	Affected
Atrogin1+/- + methyl cellulose	17	0
Atrogin1+/- + methyl cellulose	24	28
Atrogin1-/- + methyl cellulose	12	11

## Sheet: 3A_AllProteins
PG.ProteinAccessions	PG.Genes	PG.ProteinDescriptions	PG.ProteinNames	Mutant 1	Mutant 2	Mutant 3	Wildtype 1	Wildtype 2	Wildtype 3
A0A097	tmsb1	Beta thymosin-like protein 2	A0A097_DANRE	33305.7	27212.9	82592.8	54622.9	124269	228771
A0A097DC67	syn3	Synapsin III	A0A097DC67_DANRE	46535.5	52906.2	47755.5	52763.1	50786.2	47337.5
A0A0A0MPF3;A0A0R4IS68;A8E570;E7FCU0;F1QGI4;F1QW36;Q7T362	npm1a	Nucleophosmin 1a;Nucleophosmin 1a;Npm1 protein;Nucleophosmin 1a;Nucleophosmin 1a;Nucleophosmin 1a;Npm1 protein	A0A0A0MPF3_DANRE;A0A0R4IS68_DANRE;A8E570_DANRE;E7FCU0_DANRE;F1QGI4_DANRE;F1QW36_DANRE;Q7T362_DANRE	489580	503046	447420	304759	356623	393763
A0A0A0MPG3;Q6DGY7	crygn2;crygnb	Crystallin, gamma N2 (Fragment);Gamma-crystallin N-B	A0A0A0MPG3_DANRE;CRGNB_DANRE	2.39049e+06	2789273	1.61618e+06	2.3164e+06	2.22729e+06	1.67165e+06
A0A0A0MPG4;F1QNJ7;Q6NYU2	helz	Probable helicase with zinc finger domain	A0A0A0MPG4_DANRE;F1QNJ7_DANRE;HELZ_DANRE	3883.89	12130.6	7696.47	4605.99	4305.99	16615.6
A0A0A0MPG5;A0A0A0MPJ4;B0S5N4	plxna3	Plexin A3	A0A0A0MPG5_DANRE;A0A0A0MPJ4_DANRE;PLXA3_DANRE	4198.71	11584.7	24051.6	12495.1	8422.15	24761.5
A0A0A0MPG9;Q7ZUN6	paics	Phosphoribosylaminoimidazole carboxylase, phosphoribosylaminoimidazole succinocarboxamide synthetase;Phosphoribosylaminoimidazole carboxylase, phosphoribosylaminoimidazole succinocarboxamide synthetase	A0A0A0MPG9_DANRE;Q7ZUN6_DANRE	698522	700344	665132	620849	722547	621452
A0A0A0MPK9;A8WFY7;Q29RE0;Q6DGS9;Q6P118;R4GE22	scaf4b	SR-related CTD-associated factor 4b;Si:ch211-245g11.2 protein (Fragment);Si:ch211-245g11.2 protein (Fragment);Si:ch211-245g11.2 protein (Fragment);Si:ch211-245g11.2 protein (Fragment);SR-related CTD-associated factor 4b	A0A0A0MPK9_DANRE;A8WFY7_DANRE;Q29RE0_DANRE;Q6DGS9_DANRE;Q6P118_DANRE;R4GE22_DANRE	47536.3	47997.7	50313	44912.8	60358	31755.7
A0A0A0MPP0;A8E5F0;E7FEA9;F1QK30;F1QLN5;Q5XJ82	rwdd	RWD domain-containing 4;Zgc:103545 protein;RWD domain-containing 4;RWD domain-containing 4;RWD domain-containing 4;Zgc:103545	A0A0A0MPP0_DANRE;A8E5F0_DANRE;E7FEA9_DANRE;F1QK30_DANRE;F1QLN5_DANRE;Q5XJ82_DANRE	3855.12	5527.74	23347.5	10107.8	25807.9	9563.93
A0A0A0QST4;A0A0A0VDB5;A0A0U2PU63;B9TS57;G3KGD9;G3KGE1;G3KGE3;G3KGF0;G3KGH7;G3KGL2;G3KGN5;G3KGN9;G3KGR5;G3KGR7;G3KGU1;Q9MIX8	cytb;mt-cyb;CYTB;Cytb;cytb;cytb;cytb;cytb;cytb;cytb;cytb;cytb;cytb;cytb;cytb;mt-cyb	Cytochrome b (Fragment);Cytochrome b;Cytochrome b;Cytochrome b (Fragment);Cytochrome b (Fragment);Cytochrome b (Fragment);Cytochrome b (Fragment);Cytochrome b (Fragment);Cytochrome b (Fragment);Cytochrome b (Fragment);Cytochrome b (Fragment);Cytochrome b (Fragment);Cytochrome b (Fragment);Cytochrome b (Fragment);Cytochrome b (Fragment);Cytochrome b	A0A0A0QST4_DANRE;A0A0A0VDB5_DANRE;A0A0U2PU63_DANRE;B9TS57_DANRE;G3KGD9_DANRE;G3KGE1_DANRE;G3KGE3_DANRE;G3KGF0_DANRE;G3KGH7_DANRE;G3KGL2_DANRE;G3KGN5_DANRE;G3KGN9_DANRE;G3KGR5_DANRE;G3KGR7_DANRE;G3KGU1_DANRE;CYB_DANRE	18835.9	30287.4	32027.9	28404.8	33371	36057.8
A0A0A0V9A1;A0A0U2PLT6;A0A0U2PWE5;Q9MIY9	mt-nd2;ND2;ND2;mt-nd2	NADH-ubiquinone oxidoreductase chain 2	A0A0A0V9A1_DANRE;A0A0U2PLT6_DANRE;A0A0U2PWE5_DANRE;NU2M_DANRE	10382.7	32030.2	26284.9	46402	45555.6	60670.8
A0A0A0VA49;Q9MIY4	COX3;mt-co3	Cytochrome c oxidase subunit 3	A0A0A0VA49_DANRE;COX3_DANRE	8409.92	5928.14	4413.25	7303.02	4180.13	6218.23
A0A0A0VB08;A0A0U2JEX6;A0A0U2NDI4	ND1	NADH-ubiquinone oxidoreductase chain 1	A0A0A0VB08_DANRE;A0A0U2JEX6_DANRE;A0A0U2NDI4_DANRE	10624.9	9963.05	32901.2	18571	24276	11953.8
A0A0A0VB12;A0A0U2NJ45;Q9MIY1	ND4;ND4;mt-nd4	NADH-ubiquinone oxidoreductase chain 4	A0A0A0VB12_DANRE;A0A0U2NJ45_DANRE;NU4M_DANRE	13618.2	10682.8	9417.23	15482.3	7241.02	5477.37
A0A0A0VDA7;A0A0U2JEX3;A0A0U2NDH7;A0A0U2NRI4;A0A0U2PLW3;Q9MIY0	ND5;ND5;ND5;ND5;ND5;mt-nd5	NADH-ubiquinone oxidoreductase chain 5	A0A0A0VDA7_DANRE;A0A0U2JEX3_DANRE;A0A0U2NDH7_DANRE;A0A0U2NRI4_DANRE;A0A0U2PLW3_DANRE;NU5M_DANRE	18224.4	7007.25	12032.6	10654.5	11920.8	11260.4
A0A0A0VDB1;A0A0U2NKZ2;Q9MIY5	mt-atp6;ATP6;mt-atp6	ATP synthase subunit a	A0A0A0VDB1_DANRE;A0A0U2NKZ2_DANRE;ATP6_DANRE	495549	466395	524013	396335	618788	574978
A0A0A0VG08;Q9MIY7	mt-co2	Cytochrome c oxidase subunit 2	A0A0A0VG08_DANRE;COX2_DANRE	398749	439910	916890	508092	182809	886560
A0A0A1GU50;F1QBH1;F6NIM6;Q5FBD1;Q5M7Y2;Q75W79;Q75Y03	araf	Serine/threonine protein kinase ARAF alt1;A-Raf proto-oncogene, serine/threonine kinase;A-Raf proto-oncogene, serine/threonine kinase;A-Raf proto-oncogene, serine/threonine kinase;A-Raf proto-oncogene, serine/threonine kinase;Serine/threonine protein kinase ARAF;Serine/threonine protein kinase ARAF standard form	A0A0A1GU50_DANRE;F1QBH1_DANRE;F6NIM6_DANRE;Q5FBD1_DANRE;Q5M7Y2_DANRE;Q75W79_DANRE;Q75Y03_DANRE	5839.48	12525.9	10237.1	32609.6	29233.2	21449.3
A0A0B4J1A5;A0A0R4IRM2;Q6NUX1;Q7SZR6	ewsr1a	EWS RNA-binding protein 1a;EWS RNA-binding protein 1a;Ewsr1a protein (Fragment);Ewsr1a protein (Fragment)	A0A0B4J1A5_DANRE;A0A0R4IRM2_DANRE;Q6NUX1_DANRE;Q7SZR6_DANRE	280026	279736	242464	47194.2	201697	180733
A0A0B4J1A6	igf2bp1	Insulin-like growth factor 2 mRNA-binding protein 1	A0A0B4J1A6_DANRE	644420	509590	548777	655468	451370	744565
A0A0B4J1B0;A9C3V8	igf2bp2a	Insulin-like growth factor 2 mRNA-binding protein 2a	A0A0B4J1B0_DANRE;A9C3V8_DANRE	30734.8	31563.7	19422.1	22568.5	7156.73	14431
A0A0B5JF91;F1QDQ5;Q08CA7	manf	Manf (Fragment);Mesencephalic astrocyte-derived neurotrophic factor;Zgc:153327	A0A0B5JF91_DANRE;F1QDQ5_DANRE;Q08CA7_DANRE	46324.3	55524.4	50165.9	62836.2	85940.2	88022.8
A0A0B5JFC8;B0S6K5	tnn	Tnw (Fragment);Tenascin W	A0A0B5JFC8_DANRE;B0S6K5_DANRE	366282	398426	329701	326004	329197	343284
A0A0B5JFE1;A0A0R4IXC5;E9QB99;Q6PFT2	c6	C6 (Fragment);Complement component 6;Complement component 6;C6 protein	A0A0B5JFE1_DANRE;A0A0R4IXC5_DANRE;E9QB99_DANRE;Q6PFT2_DANRE	28154.1	21509.9	44725.4	23892.4	33761.1	14985.6
A0A0B5JFG6;A5PKS6;B3DIH3;Q1LXE1	hapln1a	Hapln1 (Fragment);Hapln1a protein;Hapln1a protein;Hyaluronan and proteoglycan link protein 1a	A0A0B5JFG6_DANRE;A5PKS6_DANRE;B3DIH3_DANRE;Q1LXE1_DANRE	60745.7	62599.2	61414.1	44158.5	74716.6	43435.9
A0A0B5JFI8;B8JLR6	si:ch211-251b21.1	Uncharacterized protein (Fragment);Si:ch211-251b21.1	A0A0B5JFI8_DANRE;B8JLR6_DANRE	699568	640202	615138	608221	593372	493243
A0A0B5JK07;Q9DDG2	mdkb	Mdkb (Fragment);Midkine b	A0A0B5JK07_DANRE;Q9DDG2_DANRE	118895	92099.6	86380.8	89810.9	85732.6	96067.5
A0A0B5JK11;G1K2E7;Q1L8K3;Q90275	cdh2	Cdh2 (Fragment);Cadherin-2;Cdh2 protein;Cadherin-2	A0A0B5JK11_DANRE;G1K2E7_DANRE;Q1L8K3_DANRE;CADH2_DANRE	68473.6	61408.2	72219	73813.9	82670.5	74766.3
A0A0B5JK15;A2BEM4;A3KNA2;F1QHA9;Q69DB7;Q6RT22;Q6T869;Q6T870	nrp1b	Nrp1b (Fragment);Neuropilin 1b (Fragment);Neuropilin;Neuropilin;Neuropilin;Neuropilin;Neuropilin;Neuropilin	A0A0B5JK15_DANRE;A2BEM4_DANRE;A3KNA2_DANRE;F1QHA9_DANRE;Q69DB7_DANRE;Q6RT22_DANRE;Q6T869_DANRE;Q6T870_DANRE	23766	16635	8512.77	25306.3	23105.2	26292.3
A0A0B5JK63;F1Q8W8	calr	Calr (Fragment);Calreticulin	A0A0B5JK63_DANRE;F1Q8W8_DANRE	308741	379629	451397	474825	581588	557170
A0A0B5JKA7;F1QVG5	gpc1b	Gpc1b (Fragment);Glypican 1b	A0A0B5JKA7_DANRE;F1QVG5_DANRE	5050.85	4772.57	6446.94	7080.08	11151.4	12530.3
A0A0B5JPZ1;Q6PE26	calr3a	Calr3a (Fragment);Calr protein	A0A0B5JPZ1_DANRE;Q6PE26_DANRE	308681	261559	309105	304451	268544	244796
A0A0B5JPZ8;E9QJA9;Q6IQH0;Q6PVV8	sparc	Sparc (Fragment);Secreted protein, acidic, cysteine-rich (osteonectin) (Fragment);Secreted acidic cysteine rich glycoprotein;SPARC	A0A0B5JPZ8_DANRE;E9QJA9_DANRE;Q6IQH0_DANRE;Q6PVV8_DANRE	18294	19388.9	23747.1	25562.5	42005.3	9103.51
A0A0B5JQ06;A0A1D5NS41;E9QIK2;F6NXU8;Q9W767	mdka	Mdka (Fragment);Midkine a;Midkine a (Fragment);Midkine a;Midkine a	A0A0B5JQ06_DANRE;A0A1D5NS41_DANRE;E9QIK2_DANRE;F6NXU8_DANRE;Q9W767_DANRE	125671	99914	104803	103250	115002	79098.3
A0A0B5JQ56;B8XY56	rnaset2	Rnaset2 (Fragment);Ribonuclease T2	A0A0B5JQ56_DANRE;RNT2_DANRE	8242.72	19386.1	10382.2	6400.37	26322.8	8973.86
A0A0B5JQ97;A7YYJ5;Q6NV44;Q7SZR7;Q7ZU08;Q8QFM3;Q90ZT3;Q98SI2	;fzd7b;fzd7a;fzd7a;fzd7b;fzd7b;fzd7a;fzd7a	Fzd7b (Fragment);Frizzled homolog 7b;Frizzled class receptor 7a;Frizzled homolog 7a;Frizzled homolog 7b;Frizzled 7a;Frizzled 7b;Frizzled 7 protein (Fragment)	A0A0B5JQ97_DANRE;A7YYJ5_DANRE;Q6NV44_DANRE;Q7SZR7_DANRE;Q7ZU08_DANRE;Q8QFM3_DANRE;Q90ZT3_DANRE;Q98SI2_DANRE	52783.1	52621.8	47797.4	40260.4	51187.6	39737.9
A0A0B5JS27;A0A0R4IL29;Q6DI13	;calr3b;calr3b	Calr3b (Fragment);Calreticulin 3b;Calreticulin like	A0A0B5JS27_DANRE;A0A0R4IL29_DANRE;Q6DI13_DANRE	336230	387696	440609	449271	481218	413766
A0A0B5JS86;A2CEY7	si:dkey-251i10.2	Uncharacterized protein (Fragment);Si:dkey-251i10.2	A0A0B5JS86_DANRE;A2CEY7_DANRE	291690	412858	242154	226940	404952	316134
A0A0B5JSD9;Q4L216	afp4	Uncharacterized protein (Fragment);Antifreeze protein type IV	A0A0B5JSD9_DANRE;Q4L216_DANRE	11457.3	44030.6	199865	156680	65307.7	250439
A0A0B5JSG0;Q503K1;Q7T1R2	tgfbi	Tgfbi (Fragment);Transforming growth factor, beta-induced;Beta ig-h3	A0A0B5JSG0_DANRE;Q503K1_DANRE;Q7T1R2_DANRE	393806	434929	313255	444679	344349	349565
A0A0B5JW24;A0A0R4INX3;Q6IQP3;Z4YIA7	calua	Calua (Fragment);Calumenin-A;Calumenin-A;Calumenin-A	A0A0B5JW24_DANRE;A0A0R4INX3_DANRE;CALUA_DANRE;Z4YIA7_DANRE	11029.3	15670.3	72335.4	108870	55725.2	89138.4
A0A0B5JWA3;A0A0G2KP17	Wu:fc46h12;wu:fc46h12	Uncharacterized protein (Fragment);Wu:fc46h12	A0A0B5JWA3_DANRE;A0A0G2KP17_DANRE	76704.9	71913.9	99621.3	99598.4	154319	101740
A0A0B5JWD6;B3DH04;F1QCV0;Q9W675	cntn2	Cntn2 (Fragment);Contactin 2;Contactin 2 (Fragment);Transiently expressed axonal glycoprotein	A0A0B5JWD6_DANRE;B3DH04_DANRE;F1QCV0_DANRE;Q9W675_DANRE	9245.96	12918.2	10825.4	5485.8	13821.2	12779.6
A0A0E4AXB8;A0A0R4ILE7;A3KMS0;F1R5P3	mcm6	DNA helicase	A0A0E4AXB8_DANRE;A0A0R4ILE7_DANRE;A3KMS0_DANRE;F1R5P3_DANRE	228435	239566	157860	229039	170386	213917
A0A0E4AY38;Q5RIC5;Q6PH47	mcm3	DNA helicase	A0A0E4AY38_DANRE;Q5RIC5_DANRE;Q6PH47_DANRE	262235	248054	215509	221572	260686	205504
A0A0F6PK88;Q1L8L9	ak2	Adenylate kinase 2, mitochondrial;Adenylate kinase 2, mitochondrial	A0A0F6PK88_DANRE;KAD2_DANRE	119313	161082	217944	214463	293955	221745
A0A0F6Y5M7;A2CE93;F1QAC1	iqgap2	IQGAP2 protein;IQ motif-containing GTPase-activating protein 2;IQ motif-containing GTPase-activating protein 2	A0A0F6Y5M7_DANRE;A2CE93_DANRE;F1QAC1_DANRE	7277.95	5904.92	16075.5	16288.9	17592.1	24251.9
A0A0F7C9F3;E7FBD5	iqgap1	IQGAP1 protein;IQ motif-containing GTPase-activating protein 1	A0A0F7C9F3_DANRE;E7FBD5_DANRE	90744.8	96641.7	91643.6	81352.8	74430	81394.6
A0A0G2KCY3;A9JRG4	;ap3b1a	Uncharacterized protein;LOC563316 protein (Fragment)	A0A0G2KCY3_DANRE;A9JRG4_DANRE	47513.2	45474.9	35448.4	38053.9	10975.1	24307.9
A0A0G2KDJ5	si:ch211-43f4.1	Si:ch211-43f4.1	A0A0G2KDJ5_DANRE	11430.8	9231.14	12627.2	13404.5	16287.4	18624.1
A0A0G2KEX1;Q566Z9	arf4b	ADP-ribosylation factor 4b;Zgc:112199	A0A0G2KEX1_DANRE;Q566Z9_DANRE	553613	606570	515050	628038	439726	492463
A0A0G2KFS5	armc6	Armadillo repeat containing 6	A0A0G2KFS5_DANRE	45943.5	55975.8	61134.7	58619.1	53973	70040.6
A0A0G2KGI2;A8WHQ7;A8WHQ8;Q5CZS5	;itga6a;itga6a;itga6a	Uncharacterized protein (Fragment);Integrin, alpha 6a;Integrin, alpha 6a;Itga6 protein (Fragment)	A0A0G2KGI2_DANRE;A8WHQ7_DANRE;A8WHQ8_DANRE;Q5CZS5_DANRE	10650.7	9318.53	6942.34	7244.3	8718.36	4211.78
A0A0G2KGL2;A0A0G2KHK0;A0A0G2KKC3	gart	Phosphoribosylglycinamide formyltransferase	A0A0G2KGL2_DANRE;A0A0G2KHK0_DANRE;A0A0G2KKC3_DANRE	57584.8	69235.5	85493.5	75690.3	60981.5	52362.9
A0A0G2KGS0;A0A0G2KTI4;C7EA90;Q6IQW8	slc12a2	Solute carrier family 12 (sodium/potassium/chloride transporter), member 2;Solute carrier family 12 (sodium/potassium/chloride transporter), member 2;Sodium-potassium-chloride cotransporter 1;Solute carrier family 12 (Potassium/chloride transporters), member 2	A0A0G2KGS0_DANRE;A0A0G2KTI4_DANRE;C7EA90_DANRE;Q6IQW8_DANRE	43824.9	55477.5	65640.5	51682.9	58731.7	50736.1
A0A0G2KGY0;Q6PG31	LOC103909923;rnps1	Uncharacterized protein;RNA-binding protein with serine-rich domain 1	A0A0G2KGY0_DANRE;RNPS1_DANRE	147737	5722.08	109122	6571.76	95461.5	100263
A0A0G2KHA1	vclb	Vinculin b	A0A0G2KHA1_DANRE	118627	79336	100242	79868.3	105143	10153.2
A0A0G2KHM6	pxdn	Peroxidasin	A0A0G2KHM6_DANRE	35730	9046.82	36635.5	23553.1	39788.7	28664
A0A0G2KJ47;A0A0G2KQU1		Syntrophin alpha 1	A0A0G2KJ47_DANRE;A0A0G2KQU1_DANRE	44793.9	18255.7	11616.4	31100.3	11854.1	16549.9
A0A0G2KJM7;Q7ZU52;Q9DEY8	lima1a	LIM domain and actin-binding 1a;LIM domain and actin binding 1;Cytoskeleton-associated LIM domain protein	A0A0G2KJM7_DANRE;Q7ZU52_DANRE;Q9DEY8_DANRE	9250.4	39276.2	7247.22	12109.9	7101.87	9121.46
A0A0G2KKE8		Uncharacterized protein	A0A0G2KKE8_DANRE	7885.81	9131.65	8973.88	8712.4	7876.12	13783.7
A0A0G2KKP3		Uncharacterized protein	A0A0G2KKP3_DANRE	60389.8	123894	101886	86347.4	106874	36429.6
A0A0G2KL60;A0A0G2L6V9	prdm1b	Uncharacterized protein (Fragment);Uncharacterized protein	A0A0G2KL60_DANRE;A0A0G2L6V9_DANRE	29755.9	22508.6	21754.5	23681.7	28077.2	5694.82
A0A0G2KL94;A0A286Y9F1;E7F1Q8	cltb	Clathrin light chain	A0A0G2KL94_DANRE;A0A286Y9F1_DANRE;E7F1Q8_DANRE	4321.89	6488.12	8812.48	10457.1	11010.4	10253.7
A0A0G2KLD8;Q7ZVE1	bphl	Biphenyl hydrolase like;LOC402804 protein (Fragment)	A0A0G2KLD8_DANRE;Q7ZVE1_DANRE	65373.1	79458.5	63394.8	75465.1	148146	145073
A0A0G2KM29	sncgb	Synuclein, gamma b (breast cancer-specific protein 1)	A0A0G2KM29_DANRE	46543.5	48902.1	57695.9	63989.7	101076	104931
A0A0G2KML7		Uncharacterized protein	A0A0G2KML7_DANRE	7315.49	20333.7	32861.1	7460.86	13391.5	15228.3
A0A0G2KN51		Uncharacterized protein	A0A0G2KN51_DANRE	77504.1	88498.2	97242.9	100177	121623	94297.3
A0A0G2KNS1	LOC561325	Uncharacterized protein	A0A0G2KNS1_DANRE	4809.6	4211.98	34364.3	15841.6	45209.1	47130.8
A0A0G2KQ04;Q803E0	pald1a;pald1	Phosphatase domain-containing, paladin 1a;Paladin	A0A0G2KQ04_DANRE;PALD_DANRE	5535.67	4549.22	4999.43	10269.6	5101.75	9716.95
A0A0G2KQ27;A9JRY1;F1QXS5;Q32PS4	tox4b;tox4b;tox4a;tox4a	TOX high mobility group box family member 4 b (Fragment);Zgc:175137 protein;TOX high mobility group box family member 4 a;LOC559853 protein (Fragment)	A0A0G2KQ27_DANRE;A9JRY1_DANRE;F1QXS5_DANRE;Q32PS4_DANRE	55558.3	55343.5	27918.1	55740.8	43240.3	55988.3
A0A0G2KQA6		Septin-4	A0A0G2KQA6_DANRE	13875.6	20735.1	27091.1	43913.5	20868.2	22181.5
A0A0G2KQI8		Dystonin	A0A0G2KQI8_DANRE	123005	141864	97177.3	156416	5273.78	127646
A0A0G2KQL4;A0A0G2L8C2;A0A286YA03	ap3b2	AP-3 complex subunit beta	A0A0G2KQL4_DANRE;A0A0G2L8C2_DANRE;A0A286YA03_DANRE	41199	23397.4	35591.1	22535.9	20222.6	34331.4
A0A0G2KSF3;A0A0G2KZL1	LOC103911589;	Uncharacterized protein	A0A0G2KSF3_DANRE;A0A0G2KZL1_DANRE	4911.47	2240.11	1810.31	7463.46	4376.97	7887.91
A0A0G2KSN1;E7FAR0;Q6PFN9	gldc	Glycine decarboxylase;Glycine decarboxylase;Glycine dehydrogenase (Decarboxylating)	A0A0G2KSN1_DANRE;E7FAR0_DANRE;Q6PFN9_DANRE	10414.6	26018	13750.9	7921.43	50509.7	6201.04
A0A0G2KSS0		Uncharacterized protein	A0A0G2KSS0_DANRE	23159.7	9640.14	8456.88	6193.45	6666.72	8488.42
A0A0G2KSV9		Uncharacterized protein	A0A0G2KSV9_DANRE	57919.1	59730.8	63908.5	52000.9	73945	54270.7
A0A0G2KTT4;A1L2C9;E9QFY7	si:dkey-167k11.5;LOC571638;si:dkey-167k11.5	Si:dkey-167k11.5;LOC571638 protein (Fragment);Si:dkey-167k11.5 (Fragment)	A0A0G2KTT4_DANRE;A1L2C9_DANRE;E9QFY7_DANRE	35516	34154.8	47326.2	24690.1	42961.4	33005
A0A0G2KU90;A0A0G2KYU0;A0A0G2L2R7;Q8JIY6	mtr	Methionine synthase	A0A0G2KU90_DANRE;A0A0G2KYU0_DANRE;A0A0G2L2R7_DANRE;Q8JIY6_DANRE	15181.8	6418.77	12672.2	8189.05	7101.68	3174.11
A0A0G2KUB6	wu:fj16a03	Wu:fj16a03	A0A0G2KUB6_DANRE	3913.66	6626.61	26213.2	8887.67	29420.2	29100.2
A0A0G2KUM0;A0A0G2KXK5;A0A0G2L3H6;A6H8S5;X1WER7	rbm5	RNA-binding motif protein 5;RNA-binding motif protein 5;RNA-binding motif protein 5 (Fragment);Rbm5 protein;RNA-binding motif protein 5 (Fragment)	A0A0G2KUM0_DANRE;A0A0G2KXK5_DANRE;A0A0G2L3H6_DANRE;A6H8S5_DANRE;X1WER7_DANRE	24958.8	17032.1	4823.29	5947.45	20328.9	5995.15
A0A0G2KUM5;A0A0G2LAZ5;Q6P299	;;zgc:64072	Lysosomal associated membrane protein 1;Lysosomal associated membrane protein 1;Zgc:64072	A0A0G2KUM5_DANRE;A0A0G2LAZ5_DANRE;Q6P299_DANRE	31418	12139.6	59360.6	46798.1	14035.8	10640.7
A0A0G2KV54;A0A0R4IPY5;E7F9K0;F1Q5P9;F1QPY4;R4GEZ5	LOC100535428;si:ch211-214b16.4;si:zfos-364h11.1;si:ch211-214b16.4;si:ch211-214b16.3;si:zfos-364h11.1	Uncharacterized protein;Si:ch211-214b16.4;Si:zfos-364h11.1;Si:ch211-214b16.4;Si:ch211-214b16.3 (Fragment);Si:zfos-364h11.1	A0A0G2KV54_DANRE;A0A0R4IPY5_DANRE;E7F9K0_DANRE;F1Q5P9_DANRE;F1QPY4_DANRE;R4GEZ5_DANRE	23339.8	11437.5	14240.2	18876.8	15097.4	15093.4
A0A0G2KW26;A0A0R4IDX5;A0A1D5NSH9;A0A286YA68;A0A286YB09;A0A286YBD1;E7F015;E7F119;F1R7N0;F1R8G2;F8W3P9	;tulp1b;tub;tulp1a;zmp:0000000711;tub;tub;tulp1b;tulp1a;zmp:0000000711;tulp1b	Uncharacterized protein;Tubby-like protein 1b;Tubby bipartite transcription factor (Fragment);Tubby-like protein 1a;Tubby-like protein;Tubby-like protein;Tubby-like protein;Tubby-like protein 1b;Tubby-like protein 1a;Tubby-like protein;Tubby-like protein 1b	A0A0G2KW26_DANRE;A0A0R4IDX5_DANRE;A0A1D5NSH9_DANRE;A0A286YA68_DANRE;A0A286YB09_DANRE;A0A286YBD1_DANRE;E7F015_DANRE;E7F119_DANRE;F1R7N0_DANRE;F1R8G2_DANRE;F8W3P9_DANRE	97225.5	87660.3	48152.3	67737.2	72399.8	26619
A0A0G2KYC0	cpeb4b	Cytoplasmic polyadenylation element-binding protein 4b	A0A0G2KYC0_DANRE	10935.6	9950.82	9382.42	6671.52	9574.44	7050.93
A0A0G2KYZ5		Uncharacterized protein	A0A0G2KYZ5_DANRE	35217.3	37662	10006.4	26551.5	8744.02	23799.2
A0A0G2KZ18	LOC100001114	Microtubule-associated protein	A0A0G2KZ18_DANRE	27753.8	13612.4	12804.3	24387.6	16259.8	21635.8
A0A0G2L1F5	sptbn1	Spectrin beta chain	A0A0G2L1F5_DANRE	316815	240389	229498	230389	235759	236882
A0A0G2L2K5	scarb2b	Uncharacterized protein	A0A0G2L2K5_DANRE	123749	139684	160316	142431	154272	110220
A0A0G2L2Q2	uqcr10	Ubiquinol-cytochrome c reductase, complex III subunit X	A0A0G2L2Q2_DANRE	119869	172875	504353	507402	537913	731614
A0A0G2L325;A0A140LG68	rrp1	Ribosomal RNA-processing 1	A0A0G2L325_DANRE;A0A140LG68_DANRE	75739.2	65811.8	59676.2	62362	55060.6	52195.9
A0A0G2L559		Uncharacterized protein	A0A0G2L559_DANRE	20933.7	42527.1	20830.6	5927.08	22302.6	17955.1
A0A0G2L5F9;A0A0G2L612;A1L2D9	;;cfi	Uncharacterized protein;Uncharacterized protein;LOC557557 protein (Fragment)	A0A0G2L5F9_DANRE;A0A0G2L612_DANRE;A1L2D9_DANRE	47258	33096.8	33587.1	20655.1	21589.7	11923.1
A0A0G2L5M5;A8E528;E9QI51;Q6DI37	;ublcp1;ublcp1;ublcp1	Ubiquitin like domain containing CTD phosphatase 1;Ublcp1 protein;Ubiquitin-like domain-containing CTD phosphatase 1 (Fragment);Ubiquitin-like domain-containing CTD phosphatase 1	A0A0G2L5M5_DANRE;A8E528_DANRE;E9QI51_DANRE;UBCP1_DANRE	27283.5	43563	7189.82	21775.6	7336.97	4071.25
A0A0G2L5W0	zgc:110283	Annexin	A0A0G2L5W0_DANRE	37601.1	57461.3	12832.4	41071.7	127164	50096
A0A0G2L5X9;Q5U3W7	;nansb	Uncharacterized protein;Zgc:101549	A0A0G2L5X9_DANRE;Q5U3W7_DANRE	15115	9538.35	8743.66	4467.64	8644.91	4596.5
A0A0G2L6L8		EPH receptor B3	A0A0G2L6L8_DANRE	18890.3	7100.65	10301.2	14657.5	16484.6	11647.5
A0A0G2L833;Q6PE29	lyar	Ly1 antibody reactive homolog (mouse);Zgc:65749	A0A0G2L833_DANRE;Q6PE29_DANRE	22983.5	22738.3	24958.7	24658.7	22917.2	25038.9
A0A0G2L836;A0A140LFY0	nid1b	Nidogen 1b	A0A0G2L836_DANRE;A0A140LFY0_DANRE	175599	94967.4	143627	182239	117400	170625
A0A0G2L974		Uncharacterized protein	A0A0G2L974_DANRE	129274	123723	78245.9	75748.4	80885	93708.8
A0A0G2L9M2	slc1a5	Amino acid transporter	A0A0G2L9M2_DANRE	13626.3	10730.5	6199.54	6217.61	9759.25	10117.3
A0A0G2LAU9	gnaz	G protein subunit alpha z	A0A0G2LAU9_DANRE	6406.57	25078.2	6892.46	8538.77	7539.77	4073.9
A0A0H2UJY3;A2RV38;B0S6P6	ddx3a	DEAD (Asp-Glu-Ala-Asp) box helicase 3a;DEAD (Asp-Glu-Ala-Asp) box polypeptide 3;DEAD (Asp-Glu-Ala-Asp) box helicase 3a	A0A0H2UJY3_DANRE;A2RV38_DANRE;B0S6P6_DANRE	103547	90020.9	83653.9	103155	90688.3	32606.9
A0A0H2UKC6;B2GNY0;Q803I4	rnf2	E3 ubiquitin-protein ligase RING2;Rnf2 protein;E3 ubiquitin-protein ligase RING2	A0A0H2UKC6_DANRE;B2GNY0_DANRE;RING2_DANRE	5893.57	6964.75	15548.3	7298.09	17436.9	5403.43
A0A0H2UKD2;E7FEV4;F1QCR6;F1QSG1;Q4U0V5;Q6P0B1;T1ECV3	celf2	CUGBP Elav-like family member 2;CUGBP Elav-like family member 2;CUGBP Elav-like family member 2 (Fragment);CUGBP Elav-like family member 2 (Fragment);CUGBP Elav-like family member 2;CUGBP Elav-like family member 2;CUGBP Elav-like family member 2 (Fragment)	A0A0H2UKD2_DANRE;E7FEV4_DANRE;F1QCR6_DANRE;F1QSG1_DANRE;Q4U0V5_DANRE;CELF2_DANRE;T1ECV3_DANRE	42485	78500.5	73502.7	63103	100676	95120.8
A0A0H2UKD3;E9QIE8;Q9IBD0	celf1	CUGBP Elav-like family member 1;CUGBP Elav-like family member 1 (Fragment);CUGBP Elav-like family member 1	A0A0H2UKD3_DANRE;E9QIE8_DANRE;CELF1_DANRE	22781.9	23503.1	14863.7	13838.9	16377.4	31248.5
A0A0H2UKE5;Q6PH11	pym1	Partner of Y14 and mago	A0A0H2UKE5_DANRE;PYM1_DANRE	5049.14	5418.68	5427.33	9396.17	8231.11	6985.83
A0A0H2UKF0;G1K2F0;Q0V947	tmem161a	Transmembrane protein 161A;Transmembrane protein 161A (Fragment);Transmembrane protein 161A	A0A0H2UKF0_DANRE;G1K2F0_DANRE;T161A_DANRE	23976	22739.1	10339.3	5362.96	8861.65	5147.21
A0A0H2UKF1;Q1LUS8;T1ECW3	ranbp10	Ran-binding protein 10	A0A0H2UKF1_DANRE;RBP10_DANRE;T1ECW3_DANRE	44228.1	53210.3	46824.1	43846.3	41369.9	36767.4
A0A0H2UKI6;A0A0H2UKX3;E7FBZ2;Q7SY52	stk10	Serine/threonine-protein kinase 10	A0A0H2UKI6_DANRE;A0A0H2UKX3_DANRE;E7FBZ2_DANRE;STK10_DANRE	236084	408770	292590	312198	220044	345214
A0A0H2UKK7	nup214	Nucleoporin 214	A0A0H2UKK7_DANRE	5884.9	5389.71	26391.8	5913.38	32266.6	17481.3
A0A0H2UKK8;B1H1H9;F1QUN2	pus7	Pseudouridylate synthase 7 (putative)	A0A0H2UKK8_DANRE;B1H1H9_DANRE;F1QUN2_DANRE	4450.83	7820.47	3902.17	9281.73	21425.4	9809.59
A0A0H2UKL4	lrp1aa	Low density lipoprotein receptor-related protein 1Aa	A0A0H2UKL4_DANRE	52383.9	57593.2	52507.7	52423.8	45307.4	36621
A0A0H2UKN4	utrn	Utrophin	A0A0H2UKN4_DANRE	4240.3	8101.35	4573.03	7641.39	14093.9	8075.96
A0A0H2UKQ1;F1QX52;Q6PH19	gatm	Glycine amidinotransferase, mitochondrial;Glycine amidinotransferase, mitochondrial;Glycine amidinotransferase, mitochondrial	A0A0H2UKQ1_DANRE;F1QX52_DANRE;GATM_DANRE	211289	235181	242490	297796	344136	187894
A0A0H2UKQ7;A0A140LG13;F1RDD0	pycr1b	Pyrroline-5-carboxylate reductase	A0A0H2UKQ7_DANRE;A0A140LG13_DANRE;F1RDD0_DANRE	171896	145317	144405	165347	114129	166655
A0A0H2UKW6;F1QML8;Q6NUT6	akap8l	A kinase (PRKA) anchor protein 8-like;A kinase (PRKA) anchor protein 8-like (Fragment);A kinase (PRKA) anchor protein 8-like	A0A0H2UKW6_DANRE;F1QML8_DANRE;Q6NUT6_DANRE	370423	245895	255435	266445	261818	224287
A0A0H2UKX7;Q66HU4	capn3a	Calpain 3a, (p94);Calpain 3, (P94)	A0A0H2UKX7_DANRE;Q66HU4_DANRE	148927	156244	163703	117976	197975	136918
A0A0H4P4U5;E9QGI1	fis1	Mitochondrial fission 1 protein	A0A0H4P4U5_DANRE;E9QGI1_DANRE	33188.7	8889.94	43163.2	13747.2	11072.8	34018.6
A0A0J9YIW4;A0A0R4IVW4;B2GQJ0;Q642M9	zgc:101723;zgc:101723;zgc:101723;dhdh	Zgc:101723 (Fragment);Zgc:101723;Zgc:101723 protein;Trans-1,2-dihydrobenzene-1,2-diol dehydrogenase	A0A0J9YIW4_DANRE;A0A0R4IVW4_DANRE;B2GQJ0_DANRE;DHDH_DANRE	48365.9	33817.9	44169.3	30658.5	36176.7	28297.2
A0A0J9YIW5;E7EYK1	rabl6b	RAB, member RAS oncogene family-like 6b (Fragment);RAB, member RAS oncogene family-like 6b	A0A0J9YIW5_DANRE;E7EYK1_DANRE	11377.1	13756.4	11769.1	8440.38	13815.3	7530.78
A0A0J9YJ24;A0A0R4IDS3;A0A0R4ILC0	poldip3	Polymerase (DNA-directed), delta-interacting protein 3 (Fragment);Polymerase (DNA-directed), delta-interacting protein 3;Polymerase (DNA-directed), delta-interacting protein 3 (Fragment)	A0A0J9YJ24_DANRE;A0A0R4IDS3_DANRE;A0A0R4ILC0_DANRE	33619.8	40284.5	28018	6855.74	14978.3	31781.1
A0A0J9YJ57;H0WFE9;Q5RG05	ppfibp1a	PTPRF-interacting protein,-binding protein 1a (liprin beta 1);PTPRF-interacting protein,-binding protein 1a (liprin beta 1);PTPRF-interacting protein,-binding protein 1a (liprin beta 1)	A0A0J9YJ57_DANRE;H0WFE9_DANRE;Q5RG05_DANRE	4513.54	4721.36	6878.4	4327.81	4443.37	3025.24
A0A0J9YJ95;F1R4Z8;Q6P962	gsta.1	Glutathione S-transferase, alpha tandem duplicate 1;Glutathione S-transferase, alpha tandem duplicate 1;Glutathione S-transferase, alpha-like	A0A0J9YJ95_DANRE;F1R4Z8_DANRE;Q6P962_DANRE	110943	110518	273414	353843	224040	261305
A0A0J9YJI7;B7ZVC4;Q1LUM4	ppfibp1b	PTPRF-interacting protein,-binding protein 1b (liprin beta 1);PTPRF-interacting protein,-binding protein 1b (liprin beta 1);PTPRF-interacting protein,-binding protein 1b (liprin beta 1)	A0A0J9YJI7_DANRE;B7ZVC4_DANRE;Q1LUM4_DANRE	24143.4	8922.08	24720.9	8448	14272.2	16851.2
A0A0K2CJD5;I3ITF4;Q1LUD3;Q6P974	rcvrn3	Recoverin-2b;Recoverin 3 (Fragment);Recoverin 3;Zgc:73075	A0A0K2CJD5_DANRE;I3ITF4_DANRE;Q1LUD3_DANRE;Q6P974_DANRE	20560	14336.2	21320.3	35017.7	58925.3	25356.2
A0A0M3HEN9;E9QEB6;Q6NYD8;Q78AP9;Q7ZUA0;Q7ZUZ7	arf2a;arf2b;arf2a;arf3b;arf2a;arf2b	ADP-ribosylation factor 2a;ADP-ribosylation factor 2b (Fragment);ADP-ribosylation factor 2;ADP-ribosylation factor 3b;ADP-ribosylation factor 2;ADP-ribosylation factor 1	A0A0M3HEN9_DANRE;E9QEB6_DANRE;Q6NYD8_DANRE;Q78AP9_DANRE;Q7ZUA0_DANRE;Q7ZUZ7_DANRE	592632	769757	588209	874972	569184	662582
A0A0N4SU23;A0A0N4SU99;A0A0R4IAR0;A0A0R4IRH1;A7MC74;A7MC76;A8E599;A9JSY1;B8A5A7;B8A5A8;B8A617;B8A620;B8A621;B8A623;B8A624;B8A629;B8A630;B8JIV9;B8JIW0;E9QEU0;E9QEU2;E9QF51;E9QFX7;E9QHZ3;E9QJH5;F1Q918;F1QX99;F1QYL0;F6NKD1;F8W2H7;F8W342;F8W4N9;X1WD02	si:dkey-112g5.16;si:dkey-112g5.12;si:dkey-19p15.4;zgc:174193;zgc:173425;LOC797799;zgc:173425;zgc:174193;si:dkey-265c15.6;si:dkey-265c15.6;si:dkey-112g5.12;si:dkey-33c12.14;si:dkey-33c12.14;zgc:173425;zgc:173425;si:dkey-33c12.11;si:dkey-33c12.11;si:dkey-33c12.12;si:dkey-33c12.12;si:dkey-84o3.7;si:dkey-84o3.3;si:dkey-112g5.14;si:dkey-84o3.2;si:dkey-84o3.7;si:dkey-112g5.14;si:dkey-10b15.8;zgc:174193…	Si:dkey-112g5.16;Si:dkey-112g5.12;Si:dkey-19p15.4;Zgc:174193;Zgc:173425 protein;LOC797799 protein;Zgc:173425 protein (Fragment);Zgc:174193 protein;Si:dkey-265c15.6;Si:dkey-265c15.6;Si:dkey-112g5.12;Si:dkey-33c12.14;Si:dkey-33c12.14;Zgc:173425;Zgc:173425;Si:dkey-33c12.11;Si:dkey-33c12.11;Si:dkey-33c12.12;Si:dkey-33c12.12;Si:dkey-84o3.7;Si:dkey-84o3.3;Si:dkey-112g5.13;Si:dkey-84o3.2;Si:dkey-84o3.7;…	A0A0N4SU23_DANRE;A0A0N4SU99_DANRE;A0A0R4IAR0_DANRE;A0A0R4IRH1_DANRE;A7MC74_DANRE;A7MC76_DANRE;A8E599_DANRE;A9JSY1_DANRE;B8A5A7_DANRE;B8A5A8_DANRE;B8A617_DANRE;B8A620_DANRE;B8A621_DANRE;B8A623_DANRE;B8A624_DANRE;B8A629_DANRE;B8A630_DANRE;B8JIV9_DANRE;B8JIW0_DANRE;E9QEU0_DANRE;E9QEU2_DANRE;E9QF51_DANRE;E9QFX7_DANRE;E9QHZ3_DANRE;E9QJH5_DANRE;F1Q918_DANRE;F1QX99_DANRE;F1QYL0_DANRE;F6NKD1_DANRE;F8W2H7…	24246.2	43290	24243.6	19458.5	20240.7	26600.1
A0A0N4SU43	si:ch211-271b14.1	Si:ch211-271b14.1	A0A0N4SU43_DANRE	67649	93399.8	63772.3	71074	79666.2	65638.6
A0A0N4SU62;A2RRW1;A7MD93;Q1RMB1;Q8JJ63	si:ch211-251f6.7;zgc:158494;zgc:158494;zgc:136254;	Zgc:158494;Zgc:158494 protein;Zgc:158494 protein;Zgc:136254;Putative galactose-binding protein	A0A0N4SU62_DANRE;A2RRW1_DANRE;A7MD93_DANRE;Q1RMB1_DANRE;Q8JJ63_DANRE	2.21603e+06	1.08516e+06	486880	2316049	2.10713e+06	1.6846e+06
A0A0N4SU78;A8WGC1;D3XD84;D3XD85;D3XD87;D3XD89;D3XD90;D3XD92;E7F025;E7F553;F1QCF6;F1QG53;F1QRV5;F1R9C5	ugt2a7;zgc:172315;ugt2b1;ugt2b1;ugt2b3;ugt2b5;ugt2b5;Ugt2b6;ugt2a7;ugt2a7;ugt2b5;ugt2a7;ugt2a7;	UDP-glucuronosyltransferase;UDP-glucuronosyltransferase;UDP-glucuronosyltransferase;UDP-glucuronosyltransferase;UDP-glucuronosyltransferase;UDP-glucuronosyltransferase;UDP glucuronosyltransferase 2 family polypeptide b5 isoform 5;UDP-glucuronosyltransferase;UDP-glucuronosyltransferase;UDP-glucuronosyltransferase;UDP-glucuronosyltransferase;UDP-glucuronosyltransferase;UDP-glucuronosyltransferase;U…	A0A0N4SU78_DANRE;A8WGC1_DANRE;D3XD84_DANRE;D3XD85_DANRE;D3XD87_DANRE;D3XD89_DANRE;D3XD90_DANRE;D3XD92_DANRE;E7F025_DANRE;E7F553_DANRE;F1QCF6_DANRE;F1QG53_DANRE;F1QRV5_DANRE;F1R9C5_DANRE	5686.74	7125.13	4895.96	7841.75	3895.65	7419.78
A0A0N4SU88	pclaf	KIAA0101	A0A0N4SU88_DANRE	4455.37	12856.8	3931.58	6594.47	20538.2	10619.8
A0A0N4SUA5;F1QGH7;Q7ZU14;Q90424	ctnnb1	Catenin (cadherin-associated protein), beta 1;Catenin (cadherin-associated protein), beta 1;Catenin (Cadherin-associated protein), beta 1;B-catenin	A0A0N4SUA5_DANRE;F1QGH7_DANRE;Q7ZU14_DANRE;Q90424_DANRE	350767	317687	291421	325375	256778	247162
A0A0N4SUC0;A0A286Y8J3	abcc3	ATP-binding cassette, sub-family C (CFTR/MRP), member 3;ATP-binding cassette, sub-family C (CFTR/MRP), member 3	A0A0N4SUC0_DANRE;A0A286Y8J3_DANRE	14331	16035.9	21152	16009.2	12839.4	4355.71
A0A0N4SUF7;A8WFV0;F1R862	si:ch211-226h8.4	Si:ch211-226h8.4;Si:ch211-226h8.4 protein;Si:ch211-226h8.4 (Fragment)	A0A0N4SUF7_DANRE;A8WFV0_DANRE;F1R862_DANRE	3874.62	12101.6	7714.88	143674	7872.77	4368.57
A0A0N9NXZ8;B2GP06;Q801U8;Q8AYM8;Q9W6A5	opn1mw1;opn1mw2;opn1mw2;opn1mw2;opn1mw1	Rhodopsin;Rhodopsin;Rhodopsin;Green-sensitive opsin-2;Green-sensitive opsin-1	A0A0N9NXZ8_DANRE;B2GP06_DANRE;Q801U8_DANRE;OPSG2_DANRE;OPSG1_DANRE	56178.5	58516.6	36843.7	39347.7	61448	42795.4
A0A0P0CMM0	carmil1	CARMIL1	A0A0P0CMM0_DANRE	13903	8447.33	9995.71	7975.96	9775.82	8133.65
A0A0P0UQI8;A0JMQ3;F6NIA2	kdm1a	Lysine-specific demethylase 1;Aof2 protein (Fragment);Lysine (K)-specific demethylase 1a	A0A0P0UQI8_DANRE;A0JMQ3_DANRE;F6NIA2_DANRE	51629	55906.7	34125.4	41151.2	53477.7	56356
A0A0R4I9A0;Q803F5	apmap	Adipocyte plasma membrane-associated protein	A0A0R4I9A0_DANRE;APMAP_DANRE	26029.3	9679.26	31958.5	24106.4	34914.2	23845.1
A0A0R4I9A3	bud31	Protein BUD31 homolog	A0A0R4I9A3_DANRE	30376.9	34212	10469.6	18766.5	58579.9	43028.5
A0A0R4I9B2	pafah1b1b	Lissencephaly-1 homolog	A0A0R4I9B2_DANRE	120609	96528.4	90204.3	119124	100347	105611
A0A0R4I9B3;F1QGL7;Q6DGS3	camk2d2	Calcium/calmodulin-dependent protein kinase type II delta 2 chain	A0A0R4I9B3_DANRE;F1QGL7_DANRE;KC2D2_DANRE	34550.2	23620.2	50151.1	34642.3	23717.7	43887.7
A0A0R4I9B8;A0A286Y9X1	gbf1	Golgi brefeldin A-resistant guanine nucleotide exchange factor 1	A0A0R4I9B8_DANRE;A0A286Y9X1_DANRE	6926.06	12797.7	8840.48	5368.27	16901.5	14942
A0A0R4I9C1;A8KBY3;Q6TGS6	yars	Tyrosine--tRNA ligase;Tyrosine--tRNA ligase;Tyrosine--tRNA ligase, cytoplasmic	A0A0R4I9C1_DANRE;A8KBY3_DANRE;SYYC_DANRE	120567	116679	119233	109757	110489	87715.9
A0A0R4I9C4;A0A0R4IGG3	tpi1b	Triosephosphate isomerase	A0A0R4I9C4_DANRE;A0A0R4IGG3_DANRE	705468	817740	743438	753456	1.01421e+06	756138
A0A0R4I9C6	ufm1	Ubiquitin-fold modifier 1	A0A0R4I9C6_DANRE	9771.5	14681.6	18780.9	29543	10715.1	19849.6
A0A0R4I9D6;A2CET0	sympk	Symplekin	A0A0R4I9D6_DANRE;A2CET0_DANRE	33718.4	23717.2	31476.8	26006.8	30250.5	40400.2
A0A0R4I9E5;Q503E9	kpna5	Importin subunit alpha;Importin subunit alpha-6	A0A0R4I9E5_DANRE;IMA6_DANRE	43897.2	39535.2	52115.6	38867.8	51161.8	33826.1
A0A0R4I9E8	p3h1	Prolyl 3-hydroxylase 1	A0A0R4I9E8_DANRE	8426.15	10901	27882	13421.1	7217.31	4004.86
A0A0R4I9F2;F1R4W2	lgals3a	Galectin;Lectin, galactoside-binding soluble 3a (Fragment)	A0A0R4I9F2_DANRE;F1R4W2_DANRE	135339	101827	131245	110422	110816	95988.9
A0A0R4I9F5	ddost	Dolichyl-diphosphooligosaccharide--protein glycosyltransferase 48 kDa subunit	A0A0R4I9F5_DANRE	363253	383493	334554	376009	353341	408326
A0A0R4I9G5;Q5RGU1	coq8a	AarF domain containing kinase 3;Atypical kinase COQ8A, mitochondrial	A0A0R4I9G5_DANRE;COQ8A_DANRE	46119.7	48168.7	43864.3	42099.6	50747.3	42588.6
A0A0R4I9H3;F1QCS8;Q6TEN6	wdr91	WD repeat-containing protein 91	A0A0R4I9H3_DANRE;F1QCS8_DANRE;WDR91_DANRE	13674.4	7744.53	7047.11	11775.5	6905.78	12445.2
A0A0R4I9H5;A0A286Y9Y9;B0R0R1;B0UZ28;F1Q4V7;F1QZE7	raph1b;raph1b;raph1b;raph1a;raph1a;raph1b	Ras association (RalGDS/AF-6) and pleckstrin homology domains 1b;Ras association (RalGDS/AF-6) and pleckstrin homology domains 1b;Novel protein similar to human Ras association (RalGDS/AF-6) and pleckstrin homology domains 1 (RAPH1);Ras association (RalGDS/AF-6) and pleckstrin homology domains 1a (Fragment);Ras association (RalGDS/AF-6) and pleckstrin homology domains 1a;Ras association (RalGDS/A…	A0A0R4I9H5_DANRE;A0A286Y9Y9_DANRE;B0R0R1_DANRE;B0UZ28_DANRE;F1Q4V7_DANRE;F1QZE7_DANRE	3973.8	12172.4	7280.73	8453.36	8571.03	13410.1
A0A0R4I9H8;A0A0R4IB91;A0A0R4IKK9;A4QP40;Q32LV0	mapk10	Mitogen-activated protein kinase	A0A0R4I9H8_DANRE;A0A0R4IB91_DANRE;A0A0R4IKK9_DANRE;A4QP40_DANRE;Q32LV0_DANRE	18466.7	39207.1	38604.5	26260.1	32638.1	54040.8
A0A0R4I9I2;F1QWP0;Q6P0U7	cstf2	Cleavage stimulation factor, 3' pre-RNA, subunit 2;Cleavage stimulation factor, 3' pre-RNA, subunit 2;Cleavage stimulation factor, 3' pre-RNA, subunit 2	A0A0R4I9I2_DANRE;F1QWP0_DANRE;Q6P0U7_DANRE	84832.4	71598.8	126071	140821	142673	119318
A0A0R4I9K9;A9JTB4;F1R147;Q567L9;Q6P033;Q7ZTY1	pla2g12b	Phospholipase A2, group XIIB;Phospholipase A2, group XIIB;Phospholipase A2, group XIIB;Pla2g12b protein;Phospholipase A2, group XIIB;Phospholipase A2, group XIIB	A0A0R4I9K9_DANRE;A9JTB4_DANRE;F1R147_DANRE;Q567L9_DANRE;Q6P033_DANRE;Q7ZTY1_DANRE	31559	45060.3	43851.9	56004.8	58385.4	63228.1
A0A0R4I9L4;Q5RIF3;Q5RIF4	tnnt2e	Troponin T2e, cardiac (Fragment);Novel slow skeletal troponin T family protein;Novel slow skeletal troponin T family protein	A0A0R4I9L4_DANRE;Q5RIF3_DANRE;Q5RIF4_DANRE	30542.3	55566.2	59497.3	28795.2	18511.2	7253.03
A0A0R4I9P1;A0A0R4IGK1;A0A0R4IQQ6;A2BIL7	baz1b	Tyrosine-protein kinase BAZ1B;Tyrosine-protein kinase BAZ1B (Fragment);Tyrosine-protein kinase BAZ1B;Tyrosine-protein kinase BAZ1B	A0A0R4I9P1_DANRE;A0A0R4IGK1_DANRE;A0A0R4IQQ6_DANRE;BAZ1B_DANRE	8402.57	21866.8	7081.42	4262.6	30764.5	11625.5
A0A0R4I9Q8;A0A0R4IDW6;Q6P3I5	hhatla	Hedgehog acyltransferase-like, a;Hedgehog acyltransferase-like, a;Hedgehog acyltransferase-like, a	A0A0R4I9Q8_DANRE;A0A0R4IDW6_DANRE;Q6P3I5_DANRE	28994.9	30866	29233.5	24341.6	15191.9	14839.3
A0A0R4I9Q9;A0JMM6;F1QUW9;Q1LWS2	hcls1	Hematopoietic cell-specific Lyn substrate 1;Si:dkey-9a20.6;Hematopoietic cell-specific Lyn substrate 1;Hematopoietic cell-specific Lyn substrate 1	A0A0R4I9Q9_DANRE;A0JMM6_DANRE;F1QUW9_DANRE;Q1LWS2_DANRE	20522.3	5957.71	11998.8	22147.2	14399.8	6437.53
A0A0R4I9S2;Q803A6	mcmbp	Mini-chromosome maintenance complex-binding protein	A0A0R4I9S2_DANRE;MCMBP_DANRE	54999.2	27964.1	10284.7	8465.79	24959.4	57396.3
A0A0R4I9S5;A0A0R4IXR2;F1QVJ2	naa15b	N(alpha)-acetyltransferase 15, NatA auxiliary subunit b;N(alpha)-acetyltransferase 15, NatA auxiliary subunit b;N(alpha)-acetyltransferase 15, NatA auxiliary subunit b (Fragment)	A0A0R4I9S5_DANRE;A0A0R4IXR2_DANRE;F1QVJ2_DANRE	111558	81468.1	112002	48528.5	119477	86546.1
A0A0R4I9U7;A0A0R4IJ20;A0A0R4IY38;A2BHX0;Q6P0T6;Q6TEQ3;Q7ZUB9	znf207b	Zinc finger protein 207, b;Zinc finger protein 207, b;Zinc finger protein 207, b;Zinc finger protein 207, b;Zinc finger protein 207, b;Zinc finger protein 207;Zinc finger protein 207, b	A0A0R4I9U7_DANRE;A0A0R4IJ20_DANRE;A0A0R4IY38_DANRE;A2BHX0_DANRE;Q6P0T6_DANRE;Q6TEQ3_DANRE;Q7ZUB9_DANRE	50352.9	39893.7	4429.69	9232.41	4520.35	8609.6
A0A0R4I9V1;A3KNH7;A5PMG5;B0R049;B0R050;E9QGB7;F1QBT1;F1QZU0;Q0V970;Q1RM78;Q503Z9;Q6DH99	nfyal;nfya;nfyal;nfyal;nfyal;nfya;nfya;nfya;nfya;nfya;nfya;nfyal	Nuclear transcription factor Y, alpha,-like;Nfya protein;Nuclear transcription factor Y, alpha,-like;Novel protein similar to vertebrate nuclear transcription factor Y, alpha (NFYA);Novel protein similar to vertebrate nuclear transcription factor Y, alpha (NFYA) (Fragment);Nuclear transcription factor Y, alpha;Nuclear transcription factor Y, alpha (Fragment);Nuclear transcription factor Y, alpha;…	A0A0R4I9V1_DANRE;A3KNH7_DANRE;A5PMG5_DANRE;B0R049_DANRE;B0R050_DANRE;E9QGB7_DANRE;F1QBT1_DANRE;F1QZU0_DANRE;Q0V970_DANRE;Q1RM78_DANRE;Q503Z9_DANRE;Q6DH99_DANRE	14186.3	13906.4	35398.1	5881.83	10029.5	5565.33
A0A0R4I9V4;A0A0R4IPG4	polr1a	DNA-directed RNA polymerase subunit	A0A0R4I9V4_DANRE;A0A0R4IPG4_DANRE	16349	4856.25	5481.09	13554.5	4175.25	11481.4
A0A0R4I9W0;F1R6D1	cdh13	Cadherin 13, H-cadherin (heart);Cadherin 13, H-cadherin (heart) (Fragment)	A0A0R4I9W0_DANRE;F1R6D1_DANRE	5493.02	9614.03	4303.5	7191	13392.2	7599.96
A0A0R4I9W1;F1QVD3;Q6PC74	rlbp1a	Retinaldehyde-binding protein 1a;Retinaldehyde-binding protein 1a;Cellular retinaldehyde-binding protein a	A0A0R4I9W1_DANRE;F1QVD3_DANRE;Q6PC74_DANRE	35142.4	32881.2	27785.7	34423.3	41967.9	6366.76
A0A0R4IA15;A0A0R4ILU8;F1Q944;F1R9R1;Q6NUY7;Q90WB4;Q90XS6	mpx	Myeloid-specific peroxidase;Myeloid-specific peroxidase;Myeloid-specific peroxidase;Myeloid-specific peroxidase;Mpx protein;Myeloid-specific peroxidase (Fragment);Myeloperoxidase	A0A0R4IA15_DANRE;A0A0R4ILU8_DANRE;F1Q944_DANRE;F1R9R1_DANRE;Q6NUY7_DANRE;Q90WB4_DANRE;Q90XS6_DANRE	11257.3	8293.5	8819.55	7083.29	8642.67	7486.12
A0A0R4IA19	ddx24	DEAD (Asp-Glu-Ala-Asp) box helicase 24 (Fragment)	A0A0R4IA19_DANRE	8946.26	51573.3	30376.9	13707.3	11738.9	10626.6
A0A0R4IA23;A0A0R4IZ21	hibadha	3-hydroxyisobutyrate dehydrogenase	A0A0R4IA23_DANRE;A0A0R4IZ21_DANRE	101316	154411	147687	169096	41511.8	111284
A0A0R4IA30;A0A0R4IA64;A0A0R4IGB6;A0A0R4IK64;A0A0R4IS28	eef1da	Eukaryotic translation elongation factor 1 delta a (guanine nucleotide exchange protein);Eukaryotic translation elongation factor 1 delta a (guanine nucleotide exchange protein);Eukaryotic translation elongation factor 1 delta a (guanine nucleotide exchange protein) (Fragment);Eukaryotic translation elongation factor 1 delta a (guanine nucleotide exchange protein) (Fragment);Eukaryotic translatio…	A0A0R4IA30_DANRE;A0A0R4IA64_DANRE;A0A0R4IGB6_DANRE;A0A0R4IK64_DANRE;A0A0R4IS28_DANRE	326848	263878	348365	439406	482315	425454
A0A0R4IA33;A0A0R4INF8;B5DDQ0;Q5PR42	;;nots;nots	Pepsinogen 3, group I (pepsinogen A);Pepsinogen 3, group I (pepsinogen A);Nots protein;Nots protein	A0A0R4IA33_DANRE;A0A0R4INF8_DANRE;B5DDQ0_DANRE;Q5PR42_DANRE	214417	181211	222685	174646	69310.5	62777.4
A0A0R4IA56;A8E5L0;Q7T306	ckmb	Creatine kinase, muscle b;Ckmb protein;Ckmb protein	A0A0R4IA56_DANRE;A8E5L0_DANRE;Q7T306_DANRE	1.06776e+06	5623647	2.62105e+06	1.10721e+06	1.62829e+06	1.57501e+06
A0A0R4IA73;A9JTF1;F6NV62	qkia	Protein quaking-A	A0A0R4IA73_DANRE;A9JTF1_DANRE;F6NV62_DANRE	5402.08	5643.86	13304.7	8581.45	39642.1	8811.03
A0A0R4IA93;A0A0R4IQI9	ckap5	Cytoskeleton-associated protein 5	A0A0R4IA93_DANRE;A0A0R4IQI9_DANRE	4142.86	6334.99	11546.2	5479.12	11314.6	5940.58
A0A0R4IAA9;E7F4H1;F1QIS3;F6IA09	dysf	Dysferlin, limb girdle muscular dystrophy 2B (autosomal recessive);Dysferlin;Dysferlin, limb girdle muscular dystrophy 2B (autosomal recessive);Dysferlin	A0A0R4IAA9_DANRE;E7F4H1_DANRE;F1QIS3_DANRE;F6IA09_DANRE	10853.1	3245.57	4598.01	7683.12	11819.5	5894.14
A0A0R4IAB0;F1R4R4;Q32LS2;Q5RH25	kin	Kin17 DNA and RNA-binding protein;Kin17 DNA and RNA-binding protein;KIN, antigenic determinant of recA protein homolog (Mouse);Kin17 DNA and RNA-binding protein	A0A0R4IAB0_DANRE;F1R4R4_DANRE;Q32LS2_DANRE;Q5RH25_DANRE	9778.9	97541.3	12038.2	127700	12538.2	50636.6
A0A0R4IAC7;A8WFY4;F1QJP5;Q5SNY2;Q5SNY3;Q6AXI4;Q6P5K7;Q6TLF7	papola	Poly(A) polymerase alpha;Papolb protein (Fragment);Poly(A) polymerase alpha;Poly(A) polymerase alpha;Poly(A) polymerase alpha;Papolb protein (Fragment);Papolb protein (Fragment);PolyA polymerase alpha	A0A0R4IAC7_DANRE;A8WFY4_DANRE;F1QJP5_DANRE;Q5SNY2_DANRE;Q5SNY3_DANRE;Q6AXI4_DANRE;Q6P5K7_DANRE;Q6TLF7_DANRE	34203.8	17671.5	47344.9	16402.7	36901.5	31613.9
A0A0R4IAD4;A4FVJ1;Q5EAS3	zgc:136410;im:6908808;im:6908808	Zgc:136410 (Fragment);Im:6908808 protein;Im:6908808 protein (Fragment)	A0A0R4IAD4_DANRE;A4FVJ1_DANRE;Q5EAS3_DANRE	47430.9	65048.9	39661.2	50264.6	63892.9	64586.8
A0A0R4IAE0;Q803S7;Q90XA6	msh6	MutS homolog 6 (E. coli);MutS homolog 6 (E. coli);Mismatch repair protein Msh6	A0A0R4IAE0_DANRE;Q803S7_DANRE;Q90XA6_DANRE	15001.4	14296.5	11749.8	8637.69	11514.2	8234.03
A0A0R4IAE1;B5LZ08;Q801U1	grk3	G protein-coupled receptor kinase (Fragment);G protein-coupled receptor kinase;G protein-coupled receptor kinase (Fragment)	A0A0R4IAE1_DANRE;B5LZ08_DANRE;Q801U1_DANRE	33572.9	39315.1	44511.2	33331.9	41862.4	44149.2
A0A0R4IAE2;E7EYC8	srgap3	SLIT-ROBO Rho GTPase-activating protein 3	A0A0R4IAE2_DANRE;E7EYC8_DANRE	12619.8	6414.61	32235	10017.7	32545.4	40774.7
A0A0R4IAE6;A0A0R4IE14;Q9DGL2	atp1b2a	Sodium/potassium-transporting ATPase subunit beta	A0A0R4IAE6_DANRE;A0A0R4IE14_DANRE;Q9DGL2_DANRE	331981	423371	333502	343999	303318	194102
A0A0R4IAG1;F8W5Z1;Q6DH01	rs1a	Retinoschisin 1a	A0A0R4IAG1_DANRE;F8W5Z1_DANRE;Q6DH01_DANRE	116018	144620	78881.1	193452	108127	96454.1
A0A0R4IAH2;F1QRP8;Q803B5	dnpep	Aspartyl aminopeptidase	A0A0R4IAH2_DANRE;F1QRP8_DANRE;Q803B5_DANRE	136624	175877	109823	143940	125155	97320.5
A0A0R4IAI1;F1QA29	virma	Vir-like m6A methyltransferase-associated;Vir-like m6A methyltransferase-associated (Fragment)	A0A0R4IAI1_DANRE;F1QA29_DANRE	24964.9	36755.4	25380.2	27993.4	16491.1	35230.1
A0A0R4IAI2;A0A0R4IJW2;B8JJS3;B8JJS4;F1Q6N9;F1QEK2;F1QHP2;F1QKT4;F1R139;F1R5S6;F1R6E2;F8W405;O93370;Q90268	pax2a;pax2a;pax2a;pax2a;pax2a;pax2a;pax2a;pax2a;pax2b;pax2a;pax2a;pax2b;pax2b;pax2a	Paired box protein Pax-2a;Paired box protein Pax-2a;Paired box protein Pax-2a (Fragment);Paired box protein Pax-2a;Paired box protein Pax-2a (Fragment);Paired box protein Pax-2a (Fragment);Paired box protein Pax-2a (Fragment);Paired box protein Pax-2a;Paired box 2b;Paired box protein Pax-2a (Fragment);Paired box protein Pax-2a (Fragment);Paired box 2b (Fragment);Paired box gene 2b;Paired box prot…	A0A0R4IAI2_DANRE;A0A0R4IJW2_DANRE;B8JJS3_DANRE;B8JJS4_DANRE;F1Q6N9_DANRE;F1QEK2_DANRE;F1QHP2_DANRE;F1QKT4_DANRE;F1R139_DANRE;F1R5S6_DANRE;F1R6E2_DANRE;F8W405_DANRE;O93370_DANRE;PAX2A_DANRE	4786.18	9320.62	6245.53	3737.67	7200.43	12138.9
A0A0R4IAI8;E7F1X7;F8W280;F8W2E1;F8W2X4;Q6PEG8	srrm1	Serine/arginine repetitive matrix 1	A0A0R4IAI8_DANRE;E7F1X7_DANRE;F8W280_DANRE;F8W2E1_DANRE;F8W2X4_DANRE;Q6PEG8_DANRE	81941.4	69489.3	74965.1	63185	80229.9	48093
A0A0R4IAN4;A0A0R4IEK3;A0A0R4IJV7;Q5PYH5	dlg1l	Discs large homolog 1-like protein;Discs large homolog 1-like protein;Discs large homolog 1-like protein (Fragment);Discs large homolog 1-like protein	A0A0R4IAN4_DANRE;A0A0R4IEK3_DANRE;A0A0R4IJV7_DANRE;DLG1L_DANRE	16096.6	22111.1	14816.6	13496.1	6876.1	10523.8
A0A0R4IAP6;Q803W9	tagln2	Transgelin	A0A0R4IAP6_DANRE;Q803W9_DANRE	38346.3	30724.2	45680.2	60650.4	53076.7	44175.1
A0A0R4IAQ8;E7F981;E9QGM4	nup98	Nucleoporin 98	A0A0R4IAQ8_DANRE;E7F981_DANRE;E9QGM4_DANRE	69075.1	57014.9	53249.3	51393.7	49108.3	43903.6
A0A0R4IAR5;E7EZF3	uhrf1	E3 ubiquitin-protein ligase UHRF1	A0A0R4IAR5_DANRE;UHRF1_DANRE	34958.3	36950.2	32542.5	32482	36814	85598.2
A0A0R4IAS2;A0A286YAI4	ppl	Periplakin	A0A0R4IAS2_DANRE;A0A286YAI4_DANRE	438747	333667	351133	367357	345677	336490
A0A0R4IAU8;Q7SY48	heatr1	HEAT repeat-containing protein 1	A0A0R4IAU8_DANRE;HEAT1_DANRE	18463.8	16025.6	8935.53	10541.6	17457.2	11141.1
A0A0R4IAW3	ncam1a	Neural cell adhesion molecule 1a	A0A0R4IAW3_DANRE	6934.42	10548.1	8851.14	5297.02	16914.3	5011.98
A0A0R4IAX0;B0UXN4;Q6DEK3	fnbp1l	Formin-binding protein 1-like;Formin-binding protein 1-like;Formin binding protein 1-like	A0A0R4IAX0_DANRE;B0UXN4_DANRE;Q6DEK3_DANRE	9414.8	8566.97	20383.9	6521.96	11121	6171.01
A0A0R4IAX2	si:dkey-17o15.2	Si:dkey-17o15.2	A0A0R4IAX2_DANRE	8986.93	7175.53	8563.07	9188.25	11086	7900.92
A0A0R4IAY3;A5WVX9	zdhhc17	Palmitoyltransferase	A0A0R4IAY3_DANRE;A5WVX9_DANRE	11175	8888.45	11767.6	8917.54	13624.7	17344.3
A0A0R4IAZ9;A0A0R4IMX2;A0A0R4IZC7;D5LHQ7	sec24c	SEC24 homolog C, COPII coat complex component;SEC24 homolog C, COPII coat complex component;SEC24 homolog C, COPII coat complex component;Sec24 family member C	A0A0R4IAZ9_DANRE;A0A0R4IMX2_DANRE;A0A0R4IZC7_DANRE;D5LHQ7_DANRE	168881	49471.9	92790.6	76953.7	126755	56784.9
A0A0R4IB07;A0A0R4IDG5;F1QXB0;F8W4C0	sptbn2	Spectrin beta chain	A0A0R4IB07_DANRE;A0A0R4IDG5_DANRE;F1QXB0_DANRE;F8W4C0_DANRE	438681	403191	260507	335326	292574	393658
A0A0R4IB13;A0A0R4IBS9;A0A0R4ICV2;A4FUM7;Q5FY48	xrcc5	X-ray repair cross-complementing protein 5	A0A0R4IB13_DANRE;A0A0R4IBS9_DANRE;A0A0R4ICV2_DANRE;A4FUM7_DANRE;Q5FY48_DANRE	39209.8	37293.4	49968.8	39558.4	51796.3	49681.6
A0A0R4IB20	si:ch211-251f6.6	Si:ch211-251f6.6	A0A0R4IB20_DANRE	67718.5	45991.3	27120.5	57995.5	51736.2	28482.4
A0A0R4IB26;A5PN03;F1R4F6;Q1LUT1	edc4	Enhancer of mRNA-decapping protein 4	A0A0R4IB26_DANRE;A5PN03_DANRE;F1R4F6_DANRE;EDC4_DANRE	88211.5	88143.3	89284.6	87894.1	95186.7	67921.1
A0A0R4IB30;F6NIQ9	gatad2b	GATA zinc finger domain-containing 2B;GATA zinc finger domain-containing 2B (Fragment)	A0A0R4IB30_DANRE;F6NIQ9_DANRE	54245.8	36803.9	8227.39	32670.9	8062.38	20306.2
A0A0R4IB32;F1QB08;Q1RLU7	baiap2a	BAI1-associated protein 2a;BAI1-associated protein 2a;Zgc:136827	A0A0R4IB32_DANRE;F1QB08_DANRE;Q1RLU7_DANRE	43312.9	37745.4	18127.6	35658	24428.1	14040.4
A0A0R4IB41;Q3ZB92	prkacbb	Protein kinase, cAMP-dependent, catalytic, beta b;Protein kinase, cAMP-dependent, catalytic, beta	A0A0R4IB41_DANRE;Q3ZB92_DANRE	9577.48	7337.81	6949.43	11612.3	6810.05	12272.7
A0A0R4IB44;C5H5I1;F1QBC0	plxnb2a	Plexin b2a;Plexin B2;Plexin b2a	A0A0R4IB44_DANRE;C5H5I1_DANRE;F1QBC0_DANRE	43985.2	4812.5	44135.1	33844.4	17863.7	11959.3
A0A0R4IB45;Q7SZQ6	arhgdig	Rho GDP dissociation inhibitor (GDI) gamma	A0A0R4IB45_DANRE;Q7SZQ6_DANRE	87217.7	39873	40471.5	62534.6	49554	9425.35
A0A0R4IB53;A0A0R4IXZ9;Q5TZC8	enah	Enabled homolog (Drosophila)	A0A0R4IB53_DANRE;A0A0R4IXZ9_DANRE;Q5TZC8_DANRE	11325.4	14717.8	6775.47	16753.6	18356.5	10291.6
A0A0R4IB68;A0A0R4IEX5;A0A0R4IL10;A3KMS1;Q4TVV3	ddx46	Probable ATP-dependent RNA helicase DDX46;Probable ATP-dependent RNA helicase DDX46;Probable ATP-dependent RNA helicase DDX46;Ddx46 protein (Fragment);Probable ATP-dependent RNA helicase DDX46	A0A0R4IB68_DANRE;A0A0R4IEX5_DANRE;A0A0R4IL10_DANRE;A3KMS1_DANRE;DDX46_DANRE	39400	49873	50216.2	34887.1	46831.7	27837.2
A0A0R4IB69;Q8JHV7	lamb1a	Laminin, beta 1a;Laminin beta 1	A0A0R4IB69_DANRE;Q8JHV7_DANRE	52520.8	62962.3	69422.6	50269	66167.1	57523.8
A0A0R4IB72;F1QNK8;Q7T3H9	hyi	Putative hydroxypyruvate isomerase	A0A0R4IB72_DANRE;F1QNK8_DANRE;HYI_DANRE	8977.65	9866.12	7414.51	25338.1	19717.1	28193.1
A0A0R4IB75;A4UU10;B0V334;B0V336;Q8UWE1;Q9I9B5	pbx3b;pbx3b;pbx3b;pbx3b;pbx3a;pbx3b	Pre-B-cell leukemia homeobox 3b;Pre-B-cell leukemia homeobox 3a;Pre-B-cell leukemia homeobox 3b;Pre-B-cell leukemia transcription factor 3 (Fragment);Transcription factor Pbx3.2 (Fragment);Pbx3b homeodomain protein	A0A0R4IB75_DANRE;A4UU10_DANRE;B0V334_DANRE;B0V336_DANRE;Q8UWE1_DANRE;Q9I9B5_DANRE	21421.7	36152.1	48091.5	37985.4	74031.2	51183.7
A0A0R4IB93;E7EY58	usp48	Ubiquitin-specific peptidase 48	A0A0R4IB93_DANRE;E7EY58_DANRE	17312.3	12487.6	13751	10053.3	10424.6	12559.5
A0A0R4IB94;Q6DG81	pls3	Plastin 3 (T isoform)	A0A0R4IB94_DANRE;Q6DG81_DANRE	296495	322686	291842	285258	309540	249963
A0A0R4IBA7;A0A0R4IG42;A0A0R4IJ00;A0A0R4IW79	kyat3	Cysteine conjugate-beta lyase 2	A0A0R4IBA7_DANRE;A0A0R4IG42_DANRE;A0A0R4IJ00_DANRE;A0A0R4IW79_DANRE	10024.5	16147	28601.7	11094.5	10818.8	11725.4
A0A0R4IBD1;A0A286YBU5;Q6P951	pfkfb3	6-phosphofructo-2-kinase/fructose-2,6-biphosphatase 3;6-phosphofructo-2-kinase/fructose-2,6-biphosphatase 3;6-phosphofructo-2-kinase/fructose-2, 6-biphosphatase 3	A0A0R4IBD1_DANRE;A0A286YBU5_DANRE;Q6P951_DANRE	93434.6	232991	147183	133517	7271.13	3817.61
A0A0R4IBD8;A0A0R4IM43;U6C7R6	itchb	E3 ubiquitin-protein ligase	A0A0R4IBD8_DANRE;A0A0R4IM43_DANRE;U6C7R6_DANRE	24233.2	17318.5	16713.3	12021.2	20707.6	13275.8
A0A0R4IBG2	acp1	Acid phosphatase 1	A0A0R4IBG2_DANRE	101141	141787	166824	165168	172132	133317
A0A0R4IBG8;F1QD27;Q9DDT5	supt5h	Transcription elongation factor SPT5	A0A0R4IBG8_DANRE;F1QD27_DANRE;SPT5H_DANRE	24409.1	17892.3	15555.5	12983.1	24669.4	8346.49
A0A0R4IBH0;Q6P4V5	scp2a	Sterol carrier protein 2a;Sterol carrier protein 2	A0A0R4IBH0_DANRE;Q6P4V5_DANRE	71031.3	71353.9	71594.2	60254.7	12386.2	45285
A0A0R4IBH2;A0A0R4ISQ4;X1WE12	fxyd6l	FXYD domain-containing ion transport regulator	A0A0R4IBH2_DANRE;A0A0R4ISQ4_DANRE;X1WE12_DANRE	49617.7	42897.4	42783.4	40159.6	48849.3	38607.7
A0A0R4IBH6;A0A0R4IBT7;Q08C46	sdr39u1	Short chain dehydrogenase/reductase family 39U, member 1;Short chain dehydrogenase/reductase family 39U, member 1;Zgc:153633	A0A0R4IBH6_DANRE;A0A0R4IBT7_DANRE;Q08C46_DANRE	17559	19227.3	9677.76	5203.02	29322.5	5207.18
A0A0R4IBJ2;Q7SZR8	bxdc2	Brix domain-containing 2;Bxdc2 protein (Fragment)	A0A0R4IBJ2_DANRE;Q7SZR8_DANRE	43642.7	45501.4	47738.6	28036.6	53457.4	6085.14
A0A0R4IBJ3;F1R6L1;Q1LUP1;Q1LUP2;Q6P0G4;Q6TNW1;Q7ZUA1;Q7ZVW4	add3a	Adducin 3 (gamma) a;Adducin 3 (gamma) a;Adducin 3 (gamma) a;Adducin 3 (gamma) a;Add3a protein;Adducin 3 gamma;Add3a protein;Add3a protein	A0A0R4IBJ3_DANRE;F1R6L1_DANRE;Q1LUP1_DANRE;Q1LUP2_DANRE;Q6P0G4_DANRE;Q6TNW1_DANRE;Q7ZUA1_DANRE;Q7ZVW4_DANRE	81033.1	86018.7	58839.8	55523	84419.3	68324.8
A0A0R4IBK2;B2GS00;Q561T2	ppie	Peptidylprolyl isomerase E (cyclophilin E);Peptidyl-prolyl cis-trans isomerase E;Peptidyl-prolyl cis-trans isomerase E	A0A0R4IBK2_DANRE;B2GS00_DANRE;Q561T2_DANRE	43845.6	24808.8	36586.4	23361.2	20437.1	35610.9
A0A0R4IBK4;A0A0R4IK18	ctsc	Cathepsin C	A0A0R4IBK4_DANRE;A0A0R4IK18_DANRE	36037.7	46790.4	37997.4	6700.83	51679.1	46029.3
A0A0R4IBK9;F1QEY7;Q6NY92	atp6v0a1a	V-type proton ATPase subunit a	A0A0R4IBK9_DANRE;F1QEY7_DANRE;Q6NY92_DANRE	218175	153876	147976	123376	155887	193659
A0A0R4IBL3;A0A0R4ILZ5;G3KFY4;Q2QCI8	med12	Mediator of RNA polymerase II transcription subunit 12	A0A0R4IBL3_DANRE;A0A0R4ILZ5_DANRE;G3KFY4_DANRE;MED12_DANRE	13132.8	5163.27	18561.6	5956.62	12417.4	6295.38
A0A0R4IBN4;F1QDY2;Q6NWJ8;Q7SYB1	ugp2b	UTP--glucose-1-phosphate uridylyltransferase;UTP--glucose-1-phosphate uridylyltransferase;UTP--glucose-1-phosphate uridylyltransferase;Zgc:85662 protein (Fragment)	A0A0R4IBN4_DANRE;F1QDY2_DANRE;Q6NWJ8_DANRE;Q7SYB1_DANRE	78286	88181.3	81119	70812.6	63931.3	68755.2
A0A0R4IBN8;F1QXI2;Q68EG6	xrcc1	X-ray repair-complementing defective repair in Chinese hamster cells 1;X-ray repair-complementing defective repair in Chinese hamster cells 1;Zgc:91996	A0A0R4IBN8_DANRE;F1QXI2_DANRE;Q68EG6_DANRE	52166.2	73802.8	38458.3	41682.5	36099.4	6676.42
A0A0R4IBP7;Q6P0V6	rpl8	60S ribosomal protein L8	A0A0R4IBP7_DANRE;RL8_DANRE	1849557	1.78293e+06	1.83376e+06	1.61557e+06	1.63117e+06	1.5056e+06
A0A0R4IBQ0;Q8AWD9;Q8JH28	ctsd	Cathepsin D	A0A0R4IBQ0_DANRE;Q8AWD9_DANRE;Q8JH28_DANRE	964358	860150	741560	852531	874382	681769
A0A0R4IBR9;A0JMG3;F1Q7N2	capn5a	Calpain 5a (Fragment);Zgc:153446;Calpain 5a	A0A0R4IBR9_DANRE;A0JMG3_DANRE;F1Q7N2_DANRE	8990.22	8913.93	9991.32	10005	10688.2	6757.09
A0A0R4IBS6;Q6TGT8	sgcd	Sarcoglycan, delta (dystrophin-associated glycoprotein);Sarcoglycan delta	A0A0R4IBS6_DANRE;Q6TGT8_DANRE	28826.1	35083	38686.9	8437.26	37047.6	7983.24
A0A0R4IBS8	snx7	Sorting nexin 7	A0A0R4IBS8_DANRE	13513.3	4874.79	5949.82	15119.3	7525.13	15779.8
A0A0R4IBT0;B3DKQ7	sf1	Splicing factor 1;Sf1 protein	A0A0R4IBT0_DANRE;B3DKQ7_DANRE	67941.2	49701.2	32458.5	5313.24	62789.7	10060.9
A0A0R4IBT5;F1RCB6	actc1c	Uncharacterized protein	A0A0R4IBT5_DANRE;F1RCB6_DANRE	4564213	477523	1233584	391019	3.36766e+06	1.27563e+06
A0A0R4IBV0;A7MCC4;F1RA98;Q567X2;Q6PC01	faua;faub;faub;faub;faua	40S ribosomal protein S30	A0A0R4IBV0_DANRE;A7MCC4_DANRE;F1RA98_DANRE;Q567X2_DANRE;Q6PC01_DANRE	514552	511011	437225	352375	495283	390364
A0A0R4IBW5;Q6DBY0	nup85	Nuclear pore complex protein Nup85	A0A0R4IBW5_DANRE;NUP85_DANRE	20377.5	21116.5	10756.5	10597.5	10151.6	9914.92
A0A0R4IBX9	si:ch73-1a9.3	Si:ch73-1a9.3	A0A0R4IBX9_DANRE	857524	795377	815431	888380	710669	694317
A0A0R4IBY2;Q7T2A0	tra2a	Transformer 2 alpha homolog	A0A0R4IBY2_DANRE;Q7T2A0_DANRE	52403.5	48301.2	46745.8	54242.9	43999.8	43583.6
A0A0R4IC08;F1RC64;Q5XJT8	gss	Glutathione synthetase	A0A0R4IC08_DANRE;F1RC64_DANRE;Q5XJT8_DANRE	6244.94	4355.58	4892.59	8175.36	4794.46	8640.3
A0A0R4IC11	kars	Lysine--tRNA ligase	A0A0R4IC11_DANRE	335777	325068	339372	294654	351069	315587
A0A0R4IC20;E7F2D7	si:ch211-276i12.9	Si:ch211-276i12.9	A0A0R4IC20_DANRE;E7F2D7_DANRE	26179.4	13143.2	17808.7	33462.7	18151.2	11882.7
A0A0R4IC31;F2Z4T4	akap12b	A kinase (PRKA) anchor protein 12b	A0A0R4IC31_DANRE;F2Z4T4_DANRE	125007	145501	173957	145609	155274	122353
A0A0R4ICB4;G3G7U0;G3G7U2;G3G7U3;P79733	rrm2	Ribonucleoside-diphosphate reductase subunit M2;Reductase M2 polypeptide variant 1;Reductase M2 polypeptide variant 3c;Reductase M2 polypeptide variant 3d;Ribonucleoside-diphosphate reductase subunit M2	A0A0R4ICB4_DANRE;G3G7U0_DANRE;G3G7U2_DANRE;G3G7U3_DANRE;RIR2_DANRE	23821.2	12134.1	8837.72	25769.3	16754.4	7484.89
A0A0R4ICC8;A0A0R4IYU4	stoml2	Stomatin (EPB72)-like 2	A0A0R4ICC8_DANRE;A0A0R4IYU4_DANRE	5409.16	36385.9	7629.88	20742.7	39158	60688.2
A0A0R4ICD0;F1QE75	tbc1d4	TBC1 domain family, member 4;TBC1 domain family, member 4 (Fragment)	A0A0R4ICD0_DANRE;F1QE75_DANRE	5051.36	3064.54	3052.27	6733.5	5619.08	10702.3
A0A0R4ICD2;E7F9D9	si:ch73-308l14.2	Si:ch73-308l14.2	A0A0R4ICD2_DANRE;E7F9D9_DANRE	18640.7	19031.3	11192.6	17052.9	15308	7160.21
A0A0R4ICE9;B7ZV51;F1QR83;Q7SXP2	nae1	NEDD8-activating enzyme E1 regulatory subunit	A0A0R4ICE9_DANRE;B7ZV51_DANRE;F1QR83_DANRE;ULA1_DANRE	22777	8307.87	12393.5	6725.37	16680.2	10151.6
A0A0R4ICG0;B3DJN2;B3DK47;Q6E2N4;Q6UV33;Q7SZZ4	per1a;per1a;per1b;per1b;per1b;per1a	Period circadian clock 1a;Per1a protein;Period circadian clock 1b;Period 1-like protein;Period 4;Period circadian clock 1a	A0A0R4ICG0_DANRE;B3DJN2_DANRE;B3DK47_DANRE;Q6E2N4_DANRE;Q6UV33_DANRE;Q7SZZ4_DANRE	213803	181671	12415.6	338727	22973.2	77525.6
A0A0R4ICG9;A0A0R4IEJ6;A0A0R4IS54;B2GPF4;B8JKP3;F8W621;Q504A5;Q5XJQ2	tpmt.2;tpmt.2;tpmt.2;tpmt.1;tpmt.1;tpmt.2;tpmt;tpmt.2	Thiopurine S-methyltransferase, tandem duplicate 2;Thiopurine S-methyltransferase, tandem duplicate 2;Thiopurine S-methyltransferase, tandem duplicate 2;Zgc:109981 protein;Thiopurine S-methyltransferase, tandem duplicate 1;Thiopurine S-methyltransferase, tandem duplicate 2;Probable thiopurine S-methyltransferase;Zgc:101684	A0A0R4ICG9_DANRE;A0A0R4IEJ6_DANRE;A0A0R4IS54_DANRE;B2GPF4_DANRE;B8JKP3_DANRE;F8W621_DANRE;TPMT_DANRE;Q5XJQ2_DANRE	26787.3	10395.1	11221.8	8603.27	4728.53	9619.21
A0A0R4ICI1	map4k4	Mitogen-activated protein kinase kinase kinase kinase 4	A0A0R4ICI1_DANRE	324023	238827	228723	171430	174050	206191
A0A0R4ICI6;A1L1S7;Q1LUM9;Q1LUN0	dync1li1	Dynein, cytoplasmic 1, light intermediate chain 1;Dync1li1 protein (Fragment);Dynein, cytoplasmic 1, light intermediate chain 1;Novel protein similar to vertebrate dynein, cytoplasmic, light intermediate polypeptide 2 (DNCLI2) (Fragment)	A0A0R4ICI6_DANRE;A1L1S7_DANRE;Q1LUM9_DANRE;Q1LUN0_DANRE	4398.97	33937.6	30095.1	11769.7	37408.1	5510.75
A0A0R4ICJ1;B0S653;Q6TLE5;Q7T343	fam49ba	Family with sequence similarity 49, member Ba;Family with sequence similarity 49, member Ba (Fragment);Family with sequence similarity 49, member Ba;Fam49b protein	A0A0R4ICJ1_DANRE;B0S653_DANRE;Q6TLE5_DANRE;Q7T343_DANRE	4640.12	33360.9	37037.8	12606.2	45710.2	8058.69
A0A0R4ICK4;E7F5B6	si:ch211-235e9.8	Si:ch211-235e9.8	A0A0R4ICK4_DANRE;E7F5B6_DANRE	6772.94	7935.36	26739.8	8866.57	5571.02	9370.82
A0A0R4ICL5;E7FAP3	sec24a	SEC24 homolog A, COPII coat complex component;SEC24 homolog A, COPII coat complex component	A0A0R4ICL5_DANRE;E7FAP3_DANRE	62002.4	66655.9	63490.1	55411.3	80652.7	65402.2
A0A0R4ICN8;F1R8D7;Q6NYJ5;Q6TGW7	syncripl	Synaptotagmin-binding, cytoplasmic RNA-interacting protein,-like;Synaptotagmin-binding, cytoplasmic RNA-interacting protein,-like;Synaptotagmin-binding, cytoplasmic RNA-interacting protein,-like;NS1-associated protein 1	A0A0R4ICN8_DANRE;F1R8D7_DANRE;Q6NYJ5_DANRE;Q6TGW7_DANRE	28015.1	33689.6	30560.2	9672.46	37725.1	37903.5
A0A0R4ICP4	si:ch73-347e22.8	Si:ch73-347e22.8	A0A0R4ICP4_DANRE	15617.3	9953.54	14234.3	14164.1	15430.9	15015.8
A0A0R4ICQ6;Q6IQH4	psmd8	Proteasome 26S subunit, non-ATPase 8;Proteasome 26S subunit, non-ATPase 8	A0A0R4ICQ6_DANRE;Q6IQH4_DANRE	303212	326233	370520	453594	415289	444034
A0A0R4ICR2;A0A286YA34;A3KGZ6	ppp3cca	Serine/threonine-protein phosphatase;Serine/threonine-protein phosphatase;Serine/threonine-protein phosphatase (Fragment)	A0A0R4ICR2_DANRE;A0A286YA34_DANRE;A3KGZ6_DANRE	11055.2	12149.2	11673.9	12890.2	63849	10632.3
A0A0R4ICR8;Q6P0H1;Q6PH44	bsg	Basigin;Bsg protein;Basigin	A0A0R4ICR8_DANRE;Q6P0H1_DANRE;Q6PH44_DANRE	7811.52	4342.73	20312.6	8023.45	6391.61	10807.8
A0A0R4ICU4;Q7ZU20;Q9PUC5	psme3	Proteasome activator subunit 3	A0A0R4ICU4_DANRE;Q7ZU20_DANRE;Q9PUC5_DANRE	33201.7	21717	59993.7	61790.6	85174.9	83487.5
A0A0R4ICW1;A0A0R4IFU3	si:dkeyp-94b4.1	Si:dkeyp-94b4.1;Si:dkeyp-94b4.1 (Fragment)	A0A0R4ICW1_DANRE;A0A0R4IFU3_DANRE	28634.5	29721.4	25002.5	31529.8	19234.6	21479
A0A0R4ICX9;Q6PCR7	eif3s10;eif3a	Eukaryotic translation initiation factor 3 subunit A	A0A0R4ICX9_DANRE;EIF3A_DANRE	350013	305124	291249	321187	306743	267789
A0A0R4ICY2;B3DI77;E9QCG4;F1Q8E8;Q76LC6	rbm24a;rbm24a;rbm24b;rbm24b;rbm24	RNA-binding motif protein 24a;RNA binding motif protein 24;RNA-binding motif protein 24b;RNA-binding motif protein 24b;RNA-binding protein 24	A0A0R4ICY2_DANRE;B3DI77_DANRE;E9QCG4_DANRE;F1Q8E8_DANRE;RBM24_DANRE	5953.85	4354.25	8993.56	8843.43	8928.64	8698.65
A0A0R4ICY8;B8A4G4;Q5RIW8	med23	Mediator of RNA polymerase II transcription subunit 23	A0A0R4ICY8_DANRE;B8A4G4_DANRE;MED23_DANRE	7740.52	12165	6012.74	10047.1	3940.82	10618.5
A0A0R4ID08;B8A6G0;Q7SYA9	capn1a	Calpain 1, (mu/I) large subunit a;Calpain 1, (mu/I) large subunit a;Calpain 1, (Mu/I) large subunit a	A0A0R4ID08_DANRE;B8A6G0_DANRE;Q7SYA9_DANRE	33262.6	31132.7	32337.3	31958.9	19146.3	33199.4
A0A0R4ID09;B0R0M9	rps6ka3a	Ribosomal protein S6 kinase	A0A0R4ID09_DANRE;B0R0M9_DANRE	61301.3	45970.7	52043.4	13592.3	37670.6	12675.2
A0A0R4ID52;A0A0R4IMS8;A7YYG7;Q6PBM9	arr3b	Arrestin 3b, retinal (X-arrestin) (Fragment);Arrestin 3b, retinal (X-arrestin);Arrestin 3, retinal (X-arrestin);Arrestin 3, retinal (X-arrestin)	A0A0R4ID52_DANRE;A0A0R4IMS8_DANRE;A7YYG7_DANRE;Q6PBM9_DANRE	14486.2	8552.89	5163.07	8436.12	6595.72	8530.46
A0A0R4ID65;A2BHA6;A2BHA7;A2BHA8;A2BHA9;A2BHB0;A2BHB2;K7DY51;Q6P0K2	srsf7a	Serine/arginine-rich-splicing factor 7a;Serine/arginine-rich-splicing factor 7a (Fragment);Serine/arginine-rich-splicing factor 7a (Fragment);Serine/arginine-rich-splicing factor 7a (Fragment);Serine/arginine-rich-splicing factor 7a (Fragment);Serine/arginine-rich-splicing factor 7a (Fragment);Serine/arginine-rich-splicing factor 7a;Serine/arginine-rich-splicing factor 7a;Serine/arginine-rich-spl…	A0A0R4ID65_DANRE;A2BHA6_DANRE;A2BHA7_DANRE;A2BHA8_DANRE;A2BHA9_DANRE;A2BHB0_DANRE;A2BHB2_DANRE;K7DY51_DANRE;Q6P0K2_DANRE	87482.4	100717	85700.5	11117.7	82074.6	75535.9
A0A0R4ID71	evplb	Uncharacterized protein	A0A0R4ID71_DANRE	163536	153090	116701	136261	195421	181672
A0A0R4ID72;Q6DEH3	camk2d1	Calcium/calmodulin-dependent protein kinase type II delta 1 chain	A0A0R4ID72_DANRE;KC2D1_DANRE	45791	43376.5	36675.7	41052.3	34276.7	23890.3
A0A0R4IDA7;A3KNM2;I3IT45;I3ITC0	tpd52	Tumor protein D52;Si:ch211-203l9.2;Tumor protein D52;Tumor protein D52	A0A0R4IDA7_DANRE;A3KNM2_DANRE;I3IT45_DANRE;I3ITC0_DANRE	9669.39	6169.46	6725.29	8842.79	7060.96	11339.8
A0A0R4IDB2;A0A0R4IMF2;F1QJE5	ppm1g	Protein phosphatase, Mg2+/Mn2+-dependent, 1G;Protein phosphatase, Mg2+/Mn2+-dependent, 1G;Protein phosphatase, Mg2+/Mn2+-dependent, 1G	A0A0R4IDB2_DANRE;A0A0R4IMF2_DANRE;F1QJE5_DANRE	85066.6	78114.7	33659	63049.9	35951	34036.8
A0A0R4IDC4	si:ch211-195b11.3	Si:ch211-195b11.3	A0A0R4IDC4_DANRE	9297.96	8159.57	13780.4	13672.8	41338.8	30733.4
A0A0R4IDC5	sh3d21	SH3 domain-containing 21 (Fragment)	A0A0R4IDC5_DANRE	16126.6	7055.67	14144.2	18585.1	40816.3	41346
A0A0R4IDD4;E7FH04	mapta	Microtubule-associated protein;Microtubule-associated protein (Fragment)	A0A0R4IDD4_DANRE;E7FH04_DANRE	95119.2	115301	41498.5	74732.9	103942	105631
A0A0R4IDE1;E7FH53;F8W2B6	myot	Myotilin	A0A0R4IDE1_DANRE;E7FH53_DANRE;F8W2B6_DANRE	47626.6	32315.9	32524.5	33800.6	26640.7	49622.1
A0A0R4IDE8;A0A0R4ILW6;Q6A3P5	ndrg1a	N-myc downstream-regulated 1a;N-myc downstream-regulated 1a;N-myc downstream regulated gene 1 protein, ndrg1	A0A0R4IDE8_DANRE;A0A0R4ILW6_DANRE;Q6A3P5_DANRE	148734	106156	111924	99311.9	166494	138514
A0A0R4IDF0;B0V1I6;B0V1I7;B0V1I8;Q0P3Y4	hnrnpa3	Heterogeneous nuclear ribonucleoprotein A3;Heterogeneous nuclear ribonucleoprotein A3;Heterogeneous nuclear ribonucleoprotein A3;Heterogeneous nuclear ribonucleoprotein A3 (Fragment);Heterogeneous nuclear ribonucleoprotein A3	A0A0R4IDF0_DANRE;B0V1I6_DANRE;B0V1I7_DANRE;B0V1I8_DANRE;Q0P3Y4_DANRE	46753.6	45359.5	58150.9	10504	97033.4	73234.6
A0A0R4IDG0;F1QZ83	ubtf	Upstream-binding transcription factor	A0A0R4IDG0_DANRE;F1QZ83_DANRE	12668.3	24366.2	18994.3	12645.2	10064.6	7623.86
A0A0R4IDI3;A2CEW3;F1RB09;Q58XP5	fn1b	Fibronectin 1b (Fragment);Fibronectin 1b;Fibronectin 1b;Fibronectin 1b	A0A0R4IDI3_DANRE;A2CEW3_DANRE;F1RB09_DANRE;Q58XP5_DANRE	175198	107954	157425	129010	103708	129615
A0A0R4IDJ0;Q6TV19	dicer1	Endoribonuclease Dicer	A0A0R4IDJ0_DANRE;DICER_DANRE	4411.96	7856.54	5199.5	6018.46	8810.77	7761.75
A0A0R4IDJ2;Q7SXV8	actr5	ARP5 actin-related protein 5 homolog	A0A0R4IDJ2_DANRE;Q7SXV8_DANRE	11598.4	16464.9	13807.8	10928.2	15011.4	10262.9
A0A0R4IDK0;A0A0R4IDS4;A1L1W6;F1RE04	trappc12	Trafficking protein particle complex 12;Trafficking protein particle complex 12;Zgc:158466;Trafficking protein particle complex 12	A0A0R4IDK0_DANRE;A0A0R4IDS4_DANRE;A1L1W6_DANRE;F1RE04_DANRE	8205.05	6343.51	5268.56	8344.53	5162.89	7895.5
A0A0R4IDK1;B8A4S4;F1QIJ7	col17a1a	Collagen, type XVII, alpha 1a;Collagen, type XVII, alpha 1a;Collagen, type XVII, alpha 1a	A0A0R4IDK1_DANRE;B8A4S4_DANRE;F1QIJ7_DANRE	93053.9	96911.1	60557.5	90805.5	38541.9	63633.3
A0A0R4IDL6;E9QFS3;F1RA35	macf1a	Microtubule-actin crosslinking factor 1a	A0A0R4IDL6_DANRE;E9QFS3_DANRE;F1RA35_DANRE	25624.4	35208.6	28829	21388.6	17172.4	11793.5
A0A0R4IDQ0;D6MUD4;F1R4X4;F1R5X4;I3ISS1	col11a2	Collagen, type XI, alpha 2;Collagen type XI alpha-2;Collagen, type XI, alpha 2;Collagen, type XI, alpha 2;Collagen, type XI, alpha 2	A0A0R4IDQ0_DANRE;D6MUD4_DANRE;F1R4X4_DANRE;F1R5X4_DANRE;I3ISS1_DANRE	103249	56114.5	94429.6	80220.5	102807	68618.5
A0A0R4IDQ2;Q5RFW3;Q6NYF4;R4GF25	nup43	Nucleoporin 43;Nucleoporin 43;Nucleoporin 43;Nucleoporin 43 (Fragment)	A0A0R4IDQ2_DANRE;Q5RFW3_DANRE;Q6NYF4_DANRE;R4GF25_DANRE	11494	91606.9	8926.57	10363.6	70531.8	9805.96
A0A0R4IDT0;A0A0R4IXC7;A2BGH2;F1Q4S2;Q6IQJ6;Q7ZWA6	ppil2	Peptidylprolyl isomerase (cyclophilin)-like 2;Peptidylprolyl isomerase (cyclophilin)-like 2;Peptidylprolyl isomerase (cyclophilin)-like 2;Peptidylprolyl isomerase (cyclophilin)-like 2;Peptidylprolyl isomerase (Cyclophilin)-like 2;Ppil2 protein	A0A0R4IDT0_DANRE;A0A0R4IXC7_DANRE;A2BGH2_DANRE;F1Q4S2_DANRE;Q6IQJ6_DANRE;Q7ZWA6_DANRE	25217.5	22322.8	25858.8	6809.48	30188.9	20339.1
A0A0R4IDT5;A0A0R4IHU6;Q5SPA3	acat2	Acetyl-CoA acetyltransferase 2	A0A0R4IDT5_DANRE;A0A0R4IHU6_DANRE;Q5SPA3_DANRE	11217.7	46949.8	26964.2	21287.4	26352.6	19294.2
A0A0R4IDW0;A0A0R4IQE0;A0A0R4IRL8	scarb1	Scavenger receptor class B, member 1;Scavenger receptor class B, member 1;Scavenger receptor class B, member 1	A0A0R4IDW0_DANRE;A0A0R4IQE0_DANRE;A0A0R4IRL8_DANRE	154079	127266	119684	127401	36589.5	53989.9
A0A0R4IDW2;Q6NV37	gyg1a	Glycogenin 1a;Glycogenin 1	A0A0R4IDW2_DANRE;Q6NV37_DANRE	1.61119e+06	1.34072e+06	1.73554e+06	1.65283e+06	1.76236e+06	1.68991e+06
A0A0R4IDW9;A8E7C9	sec23ip	SEC23-interacting protein	A0A0R4IDW9_DANRE;A8E7C9_DANRE	61082.3	50863.4	52839.4	17459	58105.8	49018.2
A0A0R4IDY9;F1R653;Q5RKQ4	hdac1	Histone deacetylase	A0A0R4IDY9_DANRE;F1R653_DANRE;Q5RKQ4_DANRE	86974.7	93828.3	93819.3	63504.9	69163	86465
A0A0R4IDZ0;A0A286Y8Y0	epb41a	Erythrocyte membrane protein band 4.1a	A0A0R4IDZ0_DANRE;A0A286Y8Y0_DANRE	70722.9	54560.4	45317.2	29981.1	52058.1	60912.4
A0A0R4IDZ5;A0A0R4ISI0;E7F3X7	kdm3b	Lysine (K)-specific demethylase 3B	A0A0R4IDZ5_DANRE;A0A0R4ISI0_DANRE;E7F3X7_DANRE	21613.1	25605.5	31001.8	23929.4	9856.89	21041.7
A0A0R4IE05;F1R7F7;Q6IQV2	serpinh1b	Serpin peptidase inhibitor, clade H (heat shock protein 47), member 1b;Serpin peptidase inhibitor, clade H (heat shock protein 47), member 1b;Hsp47 protein	A0A0R4IE05_DANRE;F1R7F7_DANRE;Q6IQV2_DANRE	360488	278941	267288	328523	246912	204522
A0A0R4IE20;A0A0R4IMK1;Q7SXN3	ahsa1b	AHA1, activator of heat shock protein ATPase homolog 1b;AHA1, activator of heat shock protein ATPase homolog 1b;AHA1, activator of heat shock protein ATPase homolog 1, like	A0A0R4IE20_DANRE;A0A0R4IMK1_DANRE;Q7SXN3_DANRE	118570	176011	71377.8	97904.5	66669.8	92316.8
A0A0R4IE29;A8WGM9;Q08BE8;Q6NYH6	pla2g15	Phospholipase A2, group XV (Fragment);Pla2g15 protein (Fragment);Pla2g15 protein (Fragment);Pla2g15 protein (Fragment)	A0A0R4IE29_DANRE;A8WGM9_DANRE;Q08BE8_DANRE;Q6NYH6_DANRE	21357.2	38181.8	34050.8	18563.4	27460.2	6945.18
A0A0R4IE44;A0A0R4ISZ5;F1RA51;Q4U0S1	itgb4	Integrin beta	A0A0R4IE44_DANRE;A0A0R4ISZ5_DANRE;F1RA51_DANRE;Q4U0S1_DANRE	63174.4	61759.4	56166	55469.9	60586.6	52018.3
A0A0R4IE46;A0A0R4IMQ8;A0A0R4IT72;A0A140LH97;Q4QRH6;Q6PGW2	zgc:112265	Zgc:112265;Zgc:112265;Zgc:112265;Zgc:112265 (Fragment);Zgc:112265;Zgc:112265 protein (Fragment)	A0A0R4IE46_DANRE;A0A0R4IMQ8_DANRE;A0A0R4IT72_DANRE;A0A140LH97_DANRE;Q4QRH6_DANRE;Q6PGW2_DANRE	51818.1	45875.4	49842.8	66899.6	80383.9	78904.9
A0A0R4IE47;Q6DGR4	hgh1	Protein HGH1 homolog	A0A0R4IE47_DANRE;HGH1_DANRE	9785.67	7474.69	12490.5	7475.02	21783.8	7072.78
A0A0R4IEA2;A0A0R4ILM6;A0A0R4IU84;Q08C51	exoc6b	Exocyst complex component;Exocyst complex component;Exocyst complex component 6B;Zgc:153610	A0A0R4IEA2_DANRE;A0A0R4ILM6_DANRE;A0A0R4IU84_DANRE;Q08C51_DANRE	17280	19757.3	17407.9	4990.87	11054	17453.1
A0A0R4IEC4;Q6NX90;Q7ZUD8;Q7ZWC0	map1lc3c;map1lc3a;map1lc3b;map1lc3c	Microtubule-associated protein 1 light chain 3 gamma (Fragment);Microtubule-associated protein 1 light chain 3 alpha;Map1lc3b protein;MAP1 light chain 3-like protein 2	A0A0R4IEC4_DANRE;Q6NX90_DANRE;Q7ZUD8_DANRE;Q7ZWC0_DANRE	154204	135439	130375	152667	130129	171509
A0A0R4IEF8	zc3h18	Zinc finger CCCH domain-containing protein 18	A0A0R4IEF8_DANRE	23499.7	4178.41	6993.19	4185.11	25547	3959.91
A0A0R4IEL5;A0A0R4IJG2;F6P0J3;Q08BX6	casq1b	Calsequestrin	A0A0R4IEL5_DANRE;A0A0R4IJG2_DANRE;F6P0J3_DANRE;Q08BX6_DANRE	10778.7	11187.3	9518.99	70587.7	105854	81550.5
A0A0R4IEM8;Q7SXP4	srsf1a	Serine/arginine-rich-splicing factor 1A;Serine/arginine-rich splicing factor 1A	A0A0R4IEM8_DANRE;SRS1A_DANRE	897303	990148	1.05391e+06	795590	943299	795214
A0A0R4IEP3;Q6NWD6;Q6ZM50	capza1b	Capping protein (actin filament) muscle Z-line, alpha 1b;Si:dkey-16k6.1 protein (Fragment);Capping protein (actin filament) muscle Z-line, alpha 1b	A0A0R4IEP3_DANRE;Q6NWD6_DANRE;Q6ZM50_DANRE	68066.1	75890.2	60623.4	93272.5	50062	56173.6
A0A0R4IEP9;B0UY93;Q7SY42	tnika	TRAF2 and NCK-interacting kinase a;TRAF2 and NCK-interacting kinase a;TRAF2 and NCK interacting kinase a	A0A0R4IEP9_DANRE;B0UY93_DANRE;Q7SY42_DANRE	23071.8	19829.6	25037.6	22291.6	12782.6	7781.48
A0A0R4IEQ0;B3DI16	gna11a	Guanine nucleotide-binding protein (G protein), alpha 11a (Gq class);Gna11 protein	A0A0R4IEQ0_DANRE;B3DI16_DANRE	100393	127139	115442	87404.5	83126.6	8732.28
A0A0R4IEQ5;Q6IQI2	lgals2a	Galectin	A0A0R4IEQ5_DANRE;Q6IQI2_DANRE	10942.6	105275	12134.8	68683	27937.6	12375.8
A0A0R4IEX8;E7F9M6	pfkla	ATP-dependent 6-phosphofructokinase	A0A0R4IEX8_DANRE;E7F9M6_DANRE	31286	33999.8	27613.7	30917.7	33236.5	15523.9
A0A0R4IEY4;A0A286Y8B2;A8WHM7;F1R253	clasp1a	Cytoplasmic linker-associated protein 1a	A0A0R4IEY4_DANRE;A0A286Y8B2_DANRE;A8WHM7_DANRE;F1R253_DANRE	7861.71	9654.52	7244.22	11143.3	9895.19	16647.3
A0A0R4IEY7;F1RAC4;Q7ZUV4	pwp2h	PWP2 periodic tryptophan protein homolog (yeast);PWP2 periodic tryptophan protein homolog (yeast);PWP2 periodic tryptophan protein homolog (Yeast)	A0A0R4IEY7_DANRE;F1RAC4_DANRE;Q7ZUV4_DANRE	29825.1	25195.3	24836.1	18128.7	10404.2	18389.4
A0A0R4IEZ8;A0A0R4IH80;A0A0R4IUF0;Q5PQY4;Q6DRC7	top2a	DNA topoisomerase 2	A0A0R4IEZ8_DANRE;A0A0R4IH80_DANRE;A0A0R4IUF0_DANRE;Q5PQY4_DANRE;Q6DRC7_DANRE	63077.5	62363.3	63811.2	69305.9	52346.8	69151
A0A0R4IF09;F1QF86	ppp3ccb	Serine/threonine-protein phosphatase	A0A0R4IF09_DANRE;F1QF86_DANRE	44484.1	46976.7	50418.6	51036.1	32981.9	43881
A0A0R4IF18;A2BGY1;F1QY26	arvcfb	ARVCF, delta catenin family member b;ARVCF, delta catenin family member b;ARVCF, delta catenin family member b	A0A0R4IF18_DANRE;A2BGY1_DANRE;F1QY26_DANRE	10498	11343.3	11924.5	10529.3	12168.5	9962.67
A0A0R4IF36	si:ch73-233f7.8	Si:ch73-233f7.8	A0A0R4IF36_DANRE	928842	883746	828873	780392	794112	854430
A0A0R4IF46;A0A0R4IV33;A0A0R4IXB4;A0A0R4IZL2;Q6PGW0	tcerg1a	Transcription elongation regulator 1a (CA150) (Fragment);Transcription elongation regulator 1a (CA150) (Fragment);Transcription elongation regulator 1a (CA150);Transcription elongation regulator 1a (CA150);Transcription elongation regulator 1 (CA150)	A0A0R4IF46_DANRE;A0A0R4IV33_DANRE;A0A0R4IXB4_DANRE;A0A0R4IZL2_DANRE;Q6PGW0_DANRE	6108.24	4453.06	4970.9	8306.22	16295.7	14100.8
A0A0R4IF54;A0A0R4IU33;A0A0R4IV67;A0A0R4IZH8;A0A286Y922	agla	Amylo-alpha-1, 6-glucosidase, 4-alpha-glucanotransferase a;Amylo-alpha-1, 6-glucosidase, 4-alpha-glucanotransferase a;Amylo-alpha-1, 6-glucosidase, 4-alpha-glucanotransferase a;Amylo-alpha-1, 6-glucosidase, 4-alpha-glucanotransferase a;Amylo-alpha-1, 6-glucosidase, 4-alpha-glucanotransferase a	A0A0R4IF54_DANRE;A0A0R4IU33_DANRE;A0A0R4IV67_DANRE;A0A0R4IZH8_DANRE;A0A286Y922_DANRE	226672	253179	213823	211899	206452	208638
A0A0R4IF65	mcm2	DNA helicase	A0A0R4IF65_DANRE	392398	290859	251435	336483	316008	327709
A0A0R4IF82;A0A0R4IH13;A0A0R4IRP1;A0A0R4IT00;A0A0R4IXV7;A9JT56;Q7ZUC3	elovl1b	Elongation of very long chain fatty acids protein (Fragment);Elongation of very long chain fatty acids protein (Fragment);Elongation of very long chain fatty acids protein (Fragment);Elongation of very long chain fatty acids protein 1;Elongation of very long chain fatty acids protein (Fragment);Elongation of very long chain fatty acids protein 1;Elongation of very long chain fatty acids protein 1	A0A0R4IF82_DANRE;A0A0R4IH13_DANRE;A0A0R4IRP1_DANRE;A0A0R4IT00_DANRE;A0A0R4IXV7_DANRE;A9JT56_DANRE;Q7ZUC3_DANRE	9892.53	13101.6	18285	15284.9	22458	7150.02
A0A0R4IF88;A0A0R4IQ05;Q5TYV4	vipas39	Spermatogenesis-defective protein 39 homolog (Fragment);Spermatogenesis-defective protein 39 homolog (Fragment);Spermatogenesis-defective protein 39 homolog	A0A0R4IF88_DANRE;A0A0R4IQ05_DANRE;SPE39_DANRE	12318.5	4583.77	4580.88	9409.8	4674.64	8903.45
A0A0R4IFC2;A0A0R4IY44;D2YW50;F1R4Q6	pum2;pum2;pumilio2;pum2	Pumilio RNA-binding family member 2;Pumilio RNA-binding family member 2;Pumilio2;Pumilio RNA-binding family member 2	A0A0R4IFC2_DANRE;A0A0R4IY44_DANRE;D2YW50_DANRE;F1R4Q6_DANRE	16738	9462.25	18973.4	17569.3	31989.4	26479.7
A0A0R4IFD1;F1QZY9;Q7T3C7	rtn4ip1	Reticulon-4-interacting protein 1 homolog, mitochondrial;Reticulon-4-interacting protein 1 homolog, mitochondrial;Reticulon-4-interacting protein 1 homolog, mitochondrial	A0A0R4IFD1_DANRE;F1QZY9_DANRE;RT4I1_DANRE	6977.19	12010	14234.9	8800.53	31945.7	19563.4
A0A0R4IFH4;A0A140LGJ3;Q789K9;Q803M4	ube2a;ube2a;ube2a;ube2al	Ubiquitin-conjugating enzyme E2A (RAD6 homolog);Ubiquitin-conjugating enzyme E2A (RAD6 homolog);Ubiquitin-conjugating enzyme E2A (RAD6 homolog);Ubiquitin-conjugating enzyme E2 A,-like	A0A0R4IFH4_DANRE;A0A140LGJ3_DANRE;Q789K9_DANRE;Q803M4_DANRE	47063.1	36982.3	42848.8	4852.53	22427.5	4591.41
A0A0R4IFI9	zgc:63587	Zgc:63587	A0A0R4IFI9_DANRE	12529.1	6605.25	57215.2	9570.65	52332.3	9055.65
A0A0R4IFJ1;F1QNW8;Q6NUX7	dnajc7	DnaJ (Hsp40) homolog, subfamily C, member 7;DnaJ (Hsp40) homolog, subfamily C, member 7;DnaJ (Hsp40) homolog, subfamily C, member 7	A0A0R4IFJ1_DANRE;F1QNW8_DANRE;Q6NUX7_DANRE	52360.8	56515.1	49364.2	53234.1	23489.4	12768.4
A0A0R4IFJ4	pcxa	Pyruvate carboxylase	A0A0R4IFJ4_DANRE	274845	269119	244068	287015	345941	372251
A0A0R4IFJ7	ckmt2a	Creatine kinase, mitochondrial 2a (sarcomeric)	A0A0R4IFJ7_DANRE	88393.5	79486	104004	72316.6	74486.4	64524
A0A0R4IFK5;A3KP99	mrps30	Mitochondrial ribosomal protein S30;Zgc:163093	A0A0R4IFK5_DANRE;A3KP99_DANRE	67919.4	47178	71470.8	47133.5	65799.2	10843.8
A0A0R4IFK9;A0A0R4IJ97;Q5U3T6	pmpca	Peptidase (mitochondrial-processing) alpha;Peptidase (mitochondrial-processing) alpha;Peptidase (Mitochondrial processing) alpha	A0A0R4IFK9_DANRE;A0A0R4IJ97_DANRE;Q5U3T6_DANRE	17756.8	22562.6	35731.9	19951	17840.6	38044.9
A0A0R4IFP8;B3DKL1;F1QXE5;Q1RLY9;Q69DB8;Q8QFX6	nrp1a	Neuropilin;Neuropilin;Neuropilin;Neuropilin;Neuropilin;Neuropilin-1a	A0A0R4IFP8_DANRE;B3DKL1_DANRE;F1QXE5_DANRE;Q1RLY9_DANRE;Q69DB8_DANRE;NRP1A_DANRE	20154.1	14557.7	15110.3	12662.3	10396.4	15314.9
A0A0R4IFR6;B2GNQ7;Q6DGM3	mrpl15	39S ribosomal protein L15, mitochondrial;Mrpl15 protein;39S ribosomal protein L15, mitochondrial	A0A0R4IFR6_DANRE;B2GNQ7_DANRE;RM15_DANRE	4241.78	6412.49	7047.1	4217.38	9684.48	3289.1
A0A0R4IFS4;A0A0R4IVW8;A0A140LGV7;A0JLY4;A1L1Z1;A4IFW4;E7F4K0;F1Q6P5;F1QYS9;F1R3B0;F6NVR7;O42276;Q1JQ13;Q4KMK8;Q504C2	pou2f1b;pou2f1b;pou2f2a;zgc:136531;pou2f3;pou2f1b;pou2f2a;pou2f2a;pou2f1b;pou2f1b;pou2f3;pou2f1a;pou2f3;pou2f1a;pou2f3	POU domain protein;POU domain protein;POU domain protein;POU domain protein;POU domain protein;POU domain protein;POU domain protein;POU domain protein (Fragment);POU domain protein;POU domain protein (Fragment);POU domain protein;POU domain protein;POU domain protein;POU domain protein;LOC553427 protein (Fragment)	A0A0R4IFS4_DANRE;A0A0R4IVW8_DANRE;A0A140LGV7_DANRE;A0JLY4_DANRE;A1L1Z1_DANRE;A4IFW4_DANRE;E7F4K0_DANRE;F1Q6P5_DANRE;F1QYS9_DANRE;F1R3B0_DANRE;F6NVR7_DANRE;O42276_DANRE;Q1JQ13_DANRE;Q4KMK8_DANRE;Q504C2_DANRE	9632	13877.1	9975.22	10638.4	9954.54	4302.49
A0A0R4IFT8;A0A0R4IKT6	usp47	Ubiquitin-specific peptidase 47	A0A0R4IFT8_DANRE;A0A0R4IKT6_DANRE	20088.5	19998.6	8064.03	12076.9	7902.3	7320.35
A0A0R4IFU5;A7E2I1;F1R8R9	epdl2	Ependymin-like 2;LOC557419 protein (Fragment);Ependymin-like 2	A0A0R4IFU5_DANRE;A7E2I1_DANRE;F1R8R9_DANRE	4666.56	7326.27	61065.2	20414.1	100005	11217.2
A0A0R4IG00;F1QYU7	mat2aa	S-adenosylmethionine synthase	A0A0R4IG00_DANRE;F1QYU7_DANRE	505776	443667	413118	393663	430254	275102
A0A0R4IG02;F1RBD1;Q6PFN0	gtpbp1	GTP-binding protein 1;GTP-binding protein 1;GTP binding protein 1	A0A0R4IG02_DANRE;F1RBD1_DANRE;Q6PFN0_DANRE	4354.35	2698.4	4453.25	7441.24	2106.66	7864.43
A0A0R4IG36;B3DHC5	apoa4b.2	Apolipoprotein A-IV b, tandem duplicate 2;Apolipoprotein A-IV b, tandem duplicate 2	A0A0R4IG36_DANRE;B3DHC5_DANRE	344479	418232	1.02207e+06	1.03517e+06	1.24036e+06	1311668
A0A0R4IG45;F8W3A5	dnm1a	Dynamin 1a	A0A0R4IG45_DANRE;F8W3A5_DANRE	259816	335909	269379	255484	271803	244555
A0A0R4IG48;F1Q6Z9	ganab	Glucosidase, alpha; neutral AB;Glucosidase, alpha; neutral AB	A0A0R4IG48_DANRE;F1Q6Z9_DANRE	51599.1	49027	45988.3	41976.5	37917.4	47304.6
A0A0R4IG50;F1QPL0	tyw1	S-adenosyl-L-methionine-dependent tRNA 4-demethylwyosine synthase	A0A0R4IG50_DANRE;F1QPL0_DANRE	7118.99	13777.8	15577.3	4729.69	8946.56	10227.1
A0A0R4IG56;A9JSW2;Q6P0F1;Q7ZVY3	nfyc	Nuclear transcription factor Y subunit gamma	A0A0R4IG56_DANRE;A9JSW2_DANRE;Q6P0F1_DANRE;Q7ZVY3_DANRE	11743.5	5420.26	43117.2	8966.59	79829.4	8484.09
A0A0R4IG82	uqcrc2a	Ubiquinol-cytochrome c reductase core protein 2a	A0A0R4IG82_DANRE	158993	195519	170021	186285	145224	145218
A0A0R4IGA6;Q06S87	uraha;urah	5-hydroxyisourate hydrolase	A0A0R4IGA6_DANRE;HIUH_DANRE	4713.22	5771.07	67025.1	88290.2	6472	12326.8
A0A0R4IGB1;E7FCB6;Q5PRD9	zgc:101540	Uncharacterized protein;Uncharacterized protein;Zgc:101540	A0A0R4IGB1_DANRE;E7FCB6_DANRE;Q5PRD9_DANRE	17989.9	13162.4	23487.8	27069.6	7259.52	16787.8
A0A0R4IGB8	ep400	E1A-binding protein p400	A0A0R4IGB8_DANRE	11335.6	9524.84	6845.7	15949.7	9491.25	8190.97
A0A0R4IGB9;F1QPP5	pcid2	PCI domain-containing protein 2	A0A0R4IGB9_DANRE;F1QPP5_DANRE	1.00422e+06	126701	83550.1	841208	1.17755e+06	818244
A0A0R4IGC4;B0UXP9	impdh2	Inosine-5'-monophosphate dehydrogenase;Inosine-5'-monophosphate dehydrogenase 2	A0A0R4IGC4_DANRE;IMDH2_DANRE	10902.2	8563.63	6958.18	4164.16	7100.59	8838.4
A0A0R4IGD7	plcd1a	Phosphoinositide phospholipase C	A0A0R4IGD7_DANRE	45736.7	45485.5	41565.5	24618	44859.6	17462.1
A0A0R4IGE2;B2CZC5;B8JHS8	slc8a3	Solute carrier family 8 (sodium/calcium exchanger), member 3;Sodium/calcium exchanger 3;Solute carrier family 8 (sodium/calcium exchanger), member 3	A0A0R4IGE2_DANRE;B2CZC5_DANRE;B8JHS8_DANRE	200424	87639.4	130494	112075	52954.1	210935
A0A0R4IGE6;Q7ZVA3	sh3gl1b	SH3-domain GRB2-like 1b	A0A0R4IGE6_DANRE;Q7ZVA3_DANRE	42850	45056.2	33104.5	43119.4	48552	46439.2
A0A0R4IGF2;C0SPC7;O93599;Q6NV46	stat3	Signal transducer and activator of transcription	A0A0R4IGF2_DANRE;C0SPC7_DANRE;O93599_DANRE;Q6NV46_DANRE	6252.69	4410.2	4898.66	8074.1	13685	8533.28
A0A0R4IGH1;A1L260;F1R972	cavin4a	Caveolae-associated protein 4a;Caveolae-associated protein 4a;Caveolae-associated protein 4a (Fragment)	A0A0R4IGH1_DANRE;CVN4A_DANRE;F1R972_DANRE	156305	135359	107474	147026	171793	140004
A0A0R4IGI1;Q5XJ10	gapdh	Glyceraldehyde-3-phosphate dehydrogenase	A0A0R4IGI1_DANRE;G3P_DANRE	4.80971e+06	4.08436e+06	2.96711e+06	2.2997e+06	2.91286e+06	2407963
A0A0R4IGJ5;Q5RGL7;T1ECS2	smyd2b	N-lysine methyltransferase SMYD2-B	A0A0R4IGJ5_DANRE;SMY2B_DANRE;T1ECS2_DANRE	25526.6	32813.7	27899.1	27346.4	24148.3	25384.9
A0A0R4IGK4;F1QCQ7;O93423;Q58EG9	stom	Stomatin;Stomatin;Stomatin;Stom protein	A0A0R4IGK4_DANRE;F1QCQ7_DANRE;O93423_DANRE;Q58EG9_DANRE	628356	671700	392056	676096	595537	583610
A0A0R4IGL6;Q8JFV5	hectd1	HECT domain-containing 1	A0A0R4IGL6_DANRE;Q8JFV5_DANRE	6007.82	10521.9	11078.6	3839.51	6938.03	5699.99
A0A0R4IGM0;D7RVR7;Q6PH15	slc1a2b	Amino acid transporter (Fragment);Amino acid transporter;Amino acid transporter	A0A0R4IGM0_DANRE;D7RVR7_DANRE;Q6PH15_DANRE	86980.4	65643.4	48650	57379.3	24207.8	51142
A0A0R4IGM2;F5HSE3	nipbla	Nipped-B protein;Nipped-B-like protein A	A0A0R4IGM2_DANRE;NIPLA_DANRE	15397.6	18360.8	23890.8	7795.73	8595.74	7707.35
A0A0R4IGM5;A0A0R4IXD3;A9JTC5;Q803K2	utp6	UTP6, small subunit (SSU) processome component, homolog (yeast);UTP6, small subunit (SSU) processome component, homolog (yeast) (Fragment);UTP6, small subunit (SSU) processome component, homolog (Yeast);UTP6, small subunit (SSU) processome component, homolog (Yeast)	A0A0R4IGM5_DANRE;A0A0R4IXD3_DANRE;A9JTC5_DANRE;Q803K2_DANRE	12024.4	7292.45	9918.66	7156.58	13288.8	7273.51
A0A0R4IGN3	pdia3	Protein disulfide-isomerase (Fragment)	A0A0R4IGN3_DANRE	1.24549e+06	1.211e+06	1.00866e+06	1.19232e+06	1063788	982848
A0A0R4IGN5;A0A286YBB7;Q5TYW4	nbas	Neuroblastoma-amplified sequence	A0A0R4IGN5_DANRE;A0A286YBB7_DANRE;NBAS_DANRE	19816.8	17864.4	17562.4	10168.4	10492.1	19187.3
A0A0R4IGP6;Q6NXD1	pkma	Pyruvate kinase	A0A0R4IGP6_DANRE;Q6NXD1_DANRE	1.29138e+06	1.34048e+06	1.02845e+06	1.02447e+06	1.09379e+06	1.30886e+06
A0A0R4IGQ8	myom1b	Myomesin 1b	A0A0R4IGQ8_DANRE	386334	367443	308339	294432	398938	345525
A0A0R4IGS3;Q6GMH0;Z4YHX5	prpf18	Pre-mRNA-splicing factor 18	A0A0R4IGS3_DANRE;PRP18_DANRE;Z4YHX5_DANRE	12078.6	8142.06	17471	12421	15151.6	12599.8
A0A0R4IGS4;B7ZV62;Q7ZU50	nsfa	N-ethylmaleimide-sensitive factor a;N-ethylmaleimide-sensitive factor;N-ethylmaleimide-sensitive factor	A0A0R4IGS4_DANRE;B7ZV62_DANRE;Q7ZU50_DANRE	94089.3	150801	89595.6	104438	89229	118176
A0A0R4IGT2;A0A0R4IHD6;A8WG78	foxred1	FAD-dependent oxidoreductase domain-containing 1 (Fragment);FAD-dependent oxidoreductase domain-containing 1;Zgc:172243	A0A0R4IGT2_DANRE;A0A0R4IHD6_DANRE;A8WG78_DANRE	11748.6	7946.69	9204.45	4480.91	9003.67	4138.94
A0A0R4IGU8;A0A0R4IHD2;F1QFF3;Q1LXZ0	sbf1	SET-binding factor 1	A0A0R4IGU8_DANRE;A0A0R4IHD2_DANRE;F1QFF3_DANRE;Q1LXZ0_DANRE	11021.5	22541.9	10512.2	19629.7	11526.8	23838.2
A0A0R4IGV0;A0A286YB58	ino80e	INO80 complex subunit E	A0A0R4IGV0_DANRE;A0A286YB58_DANRE	5072.35	18583	40758.6	3874.63	6606.89	15621.1
A0A0R4IGV9	palm2	Paralemmin 2	A0A0R4IGV9_DANRE	61127.7	59930.3	58899	65390.7	49792.9	38685.1
A0A0R4IGW7;A0A286YB68;Q1LXR3	rrbp1b	Ribosome-binding protein 1b	A0A0R4IGW7_DANRE;A0A286YB68_DANRE;Q1LXR3_DANRE	38675.9	35989	48358.1	7278.01	36785.3	31333
A0A0R4IGW9	snap91	Synaptosomal-associated protein 91	A0A0R4IGW9_DANRE	110036	92313.1	86421	98395.8	103863	70188.9
A0A0R4IGX0;A0A0R4IVN5;B3DI88;Q6NVC5	rhot1b;rhot1b;rhot1b;rhot1a	Mitochondrial Rho GTPase;Mitochondrial Rho GTPase;Mitochondrial Rho GTPase;Mitochondrial Rho GTPase 1-A	A0A0R4IGX0_DANRE;A0A0R4IVN5_DANRE;B3DI88_DANRE;MIRO1_DANRE	10350.7	8963.05	10888.8	3972.8	6566.05	52164.8
A0A0R4IH04	aglb	Amylo-alpha-1, 6-glucosidase, 4-alpha-glucanotransferase b	A0A0R4IH04_DANRE	11137.1	19658.3	17558.9	5513.37	29683.8	14233.2
A0A0R4IH07;B6IDE7	frem2b	Fras1-related extracellular matrix protein 2b	A0A0R4IH07_DANRE;B6IDE7_DANRE	27899.8	55003	52355.4	24634.4	47734.1	42741.5
A0A0R4IH09;A6H8S4;Q5RG54	ppat	Amidophosphoribosyltransferase	A0A0R4IH09_DANRE;A6H8S4_DANRE;Q5RG54_DANRE	11166.3	12271.3	9962.18	9112.57	49224.2	10526.4
A0A0R4IH14;F1QNJ3	tes	Testis-derived transcript (3 LIM domains)	A0A0R4IH14_DANRE;F1QNJ3_DANRE	41366.7	44401.4	33762.4	31013	45180.9	18813.4
A0A0R4IH25;A0A0R4ILK8;Q1LWP9	neu1	Neuraminidase 1	A0A0R4IH25_DANRE;A0A0R4ILK8_DANRE;Q1LWP9_DANRE	8957.24	41527.3	33409	34898.8	62449.5	14207.1
A0A0R4IH35;A0JMP7;B7ZV91	mccc1	Methylcrotonoyl-CoA carboxylase 1 (alpha);Zgc:154106;LOC792190 protein	A0A0R4IH35_DANRE;A0JMP7_DANRE;B7ZV91_DANRE	62658.5	73132.4	71856.3	57374.6	102854	96535.4
A0A0R4IH50;F1RD13	si:ch211-266g18.10	Si:ch211-266g18.10;Si:ch211-266g18.10 (Fragment)	A0A0R4IH50_DANRE;F1RD13_DANRE	48668.9	46933.5	35590.3	41503.3	54186.9	19200.5
A0A0R4IH79	lonp1	Lon protease homolog, mitochondrial	A0A0R4IH79_DANRE	136591	134146	136689	123256	154679	123770
A0A0R4IH90;Q7ZV03	vps26b	Vacuolar protein sorting-associated protein 26B	A0A0R4IH90_DANRE;VP26B_DANRE	10428.5	9387.86	6382.3	10664.6	6254.29	11271.1
A0A0R4IHC0;E9QCG6;Q6IQX2;Q90YJ0	col1a2	Collagen, type I, alpha 2;Collagen, type I, alpha 2;Collagen, type I, alpha 2;Procollagen type I alpha 2 chain	A0A0R4IHC0_DANRE;E9QCG6_DANRE;Q6IQX2_DANRE;Q90YJ0_DANRE	1.70377e+06	1.56476e+06	1.17446e+06	1.56638e+06	1.16713e+06	1.22044e+06
A0A0R4IHE5;Q6DC29	fam49al	Family with sequence similarity 49, member A-like;Family with sequence similarity 49, member A	A0A0R4IHE5_DANRE;Q6DC29_DANRE	9475.9	29711.1	50894.2	62347.4	52014.2	38408.3
A0A0R4IHH8;Q503E2	prep	Prolyl endopeptidase	A0A0R4IHH8_DANRE;Q503E2_DANRE	186287	180760	147687	180589	166039	149831
A0A0R4IHH9;A4IG15;F1R1W8;Q08CT2;Q1JQ33;Q501V3	aatf	Apoptosis-antagonizing transcription factor;Aatf protein;Apoptosis-antagonizing transcription factor;Aatf protein (Fragment);Aatf protein (Fragment);Aatf protein (Fragment)	A0A0R4IHH9_DANRE;A4IG15_DANRE;F1R1W8_DANRE;Q08CT2_DANRE;Q1JQ33_DANRE;Q501V3_DANRE	6971.71	5546.53	5461.98	8433.46	7071.83	13290.9
A0A0R4IHJ1;Q6DRC1	snrpf	Small nuclear ribonucleoprotein polypeptide F;Small nuclear ribonucleoprotein F	A0A0R4IHJ1_DANRE;Q6DRC1_DANRE	17301.1	21506.6	54806.6	48921.9	59311.8	81019.6
A0A0R4IHJ6;A0A0R4IL09;B2GP49;F1Q9V1;F1RD00;G1K2F5;I3IT87;Q6NWK2;Q7ZW98	ap2m1b;ap2m1a;ap2m1a;ap2m1b;ap2m1b;ap2m1a;ap2m1b;ap2m1a;ap2m1b	AP-2 complex subunit mu-B;AP-2 complex subunit mu-A;Zgc:85653 protein;AP-2 complex subunit mu-B;AP-2 complex subunit mu-B;AP-2 complex subunit mu-A;AP-2 complex subunit mu-B;AP-2 complex subunit mu-A;AP-2 complex subunit mu-B	A0A0R4IHJ6_DANRE;A0A0R4IL09_DANRE;B2GP49_DANRE;F1Q9V1_DANRE;F1RD00_DANRE;G1K2F5_DANRE;I3IT87_DANRE;AP2MA_DANRE;AP2MB_DANRE	291874	279292	223458	432188	313341	287220
A0A0R4IHK8;B8A5K2;Q5BLF7	itga6b	Integrin, alpha 6b;Integrin, alpha 6b;Zgc:113088	A0A0R4IHK8_DANRE;B8A5K2_DANRE;Q5BLF7_DANRE	20398	8616.48	7840.55	17051.2	7683.3	8254.99
A0A0R4IHL6;A0A0R4IW61;Q7ZU92	parn	Poly(A)-specific ribonuclease PARN	A0A0R4IHL6_DANRE;A0A0R4IW61_DANRE;PARN_DANRE	6467.27	48621.2	58484.3	55601.4	65521.9	7504.95
A0A0R4IHM4;Q1MTC9;Q6NYE6	cyb5r3	NADH-cytochrome b5 reductase	A0A0R4IHM4_DANRE;Q1MTC9_DANRE;Q6NYE6_DANRE	155865	143027	128002	139840	142764	169929
A0A0R4IHP1;Q7ZVK8	mapk3	Mitogen-activated protein kinase	A0A0R4IHP1_DANRE;Q7ZVK8_DANRE	115747	114775	105506	128543	91870.9	110706
A0A0R4IHR0;Q5RGA7	bpnt1	Bisphosphate nucleotidase 1	A0A0R4IHR0_DANRE;Q5RGA7_DANRE	7576.43	6487.11	4737.22	5489.11	4961.09	3249.97
A0A0R4IHR7;A0A1D5NS76;E7FE08;X1WHN9	tjp1b	Tight junction protein 1b	A0A0R4IHR7_DANRE;A0A1D5NS76_DANRE;E7FE08_DANRE;X1WHN9_DANRE	13466.6	15891	9029.68	9769.72	9039.54	10325.3
A0A0R4IHR9;A9ULS7	slc2a11b	Solute carrier family 2 (facilitated glucose transporter), member 11b;Si:ch211-207k7.1 protein	A0A0R4IHR9_DANRE;A9ULS7_DANRE	26097.7	14000.6	6321.29	14388.9	4288.99	15564.8
A0A0R4IHT0;A0A0R4II73;Q6PFM3	slc25a12	Solute carrier family 25 (aspartate/glutamate carrier), member 12;Solute carrier family 25 (aspartate/glutamate carrier), member 12 (Fragment);Solute carrier family 25 (Mitochondrial carrier, Aralar), member 12	A0A0R4IHT0_DANRE;A0A0R4II73_DANRE;Q6PFM3_DANRE	216774	197950	279759	229568	192778	242741
A0A0R4IHT2;A0A0R4IVN8	baz2a	Bromodomain adjacent to zinc finger domain, 2A;Bromodomain adjacent to zinc finger domain, 2A	A0A0R4IHT2_DANRE;A0A0R4IVN8_DANRE	10485.1	17821.4	12534	21997.4	19922.3	6448.83
A0A0R4IHT4;A0A286Y953;Q90Y37	rock2a	Rho-associated, coiled-coil-containing protein kinase 2a;Rho-associated protein kinase;Rho-associated protein kinase	A0A0R4IHT4_DANRE;A0A286Y953_DANRE;Q90Y37_DANRE	6001.73	19577.3	8236.16	14751.9	11039.9	13043.8
A0A0R4IHU9	glrx3	Glutaredoxin 3	A0A0R4IHU9_DANRE	169449	176720	187143	251028	207888	205775
A0A0R4IHV1	pkmb	Pyruvate kinase	A0A0R4IHV1_DANRE	510756	549618	505208	410562	540835	409923
A0A0R4IHV6;A0A286Y958;A0AUR9;B0S7K9	gps1	G protein pathway suppressor 1	A0A0R4IHV6_DANRE;A0A286Y958_DANRE;A0AUR9_DANRE;B0S7K9_DANRE	51538	42850.3	45997.7	78522.8	47013.8	46232.2
A0A0R4IHW5;Q1RLV7	ccdc93	Coiled-coil domain-containing 93	A0A0R4IHW5_DANRE;Q1RLV7_DANRE	239165	177689	175364	186781	187060	228855
A0A0R4IHX5;A7XDE0;A9JR82;B3DKP8;E7F1U6;F1QXZ6	spint1b	Serine peptidase inhibitor, Kunitz type 1 b;Hepatocyte growth factor activator inhibitor 1b (Fragment);Spint1b protein;Serine peptidase inhibitor, Kunitz type 1 b;Serine peptidase inhibitor, Kunitz type 1 b;Serine peptidase inhibitor, Kunitz type 1 b	A0A0R4IHX5_DANRE;A7XDE0_DANRE;A9JR82_DANRE;B3DKP8_DANRE;E7F1U6_DANRE;F1QXZ6_DANRE	44638.4	39371.5	29576.3	29737	47801.3	9301.52
A0A0R4IHY1;B5M4A7;F1QTR1;Q5XJK0	cryba1l2	Crystallin, beta A1,-like 2;BetaA1c-crystallin;Crystallin, beta A1,-like 2;Zgc:101859	A0A0R4IHY1_DANRE;B5M4A7_DANRE;F1QTR1_DANRE;Q5XJK0_DANRE	30102.9	32499.3	26344.9	23247.8	33332.6	24875.9
A0A0R4II20;A0A0R4ITA0;A0A0R4IWB7;Q45H72	lama1	Laminin, alpha 1;Laminin, alpha 1;Laminin, alpha 1;Laminin alpha 1	A0A0R4II20_DANRE;A0A0R4ITA0_DANRE;A0A0R4IWB7_DANRE;Q45H72_DANRE	37258.9	21679.3	35944.6	32407.8	33066.9	57279
A0A0R4II47;F1QZM7;Q4V9P9	nol11	Nucleolar protein 11-like (Fragment);Nucleolar protein 11-like;Nucleolar protein 11-like	A0A0R4II47_DANRE;F1QZM7_DANRE;NOL11_DANRE	10301.9	11499	11126	4858.99	7309.36	10621.6
A0A0R4II70;B8A4T6	col9a1b	Collagen, type IX, alpha 1b;Collagen, type IX, alpha 1b	A0A0R4II70_DANRE;B8A4T6_DANRE	140509	124740	118678	122205	88649.8	81009.6
A0A0R4II76;Q6AZA0	acat1	Acetyl-CoA acetyltransferase, mitochondrial;Acetyl-CoA acetyltransferase, mitochondrial	A0A0R4II76_DANRE;THIL_DANRE	219959	246184	158017	152999	154049	206930
A0A0R4II91;Q7SXE8;Q7T3L5	cdk9	Cyclin-dependent kinase 9 (CDC2-related kinase);Cdk9 protein;Cyclin-dependent kinase 9	A0A0R4II91_DANRE;Q7SXE8_DANRE;Q7T3L5_DANRE	9417.26	7767.11	7067.66	7749.34	6925.91	7978.92
A0A0R4II96;Q1LXJ7	cyt1l	Type I cytokeratin, enveloping layer,-like;Type I cytokeratin, enveloping layer,-like	A0A0R4II96_DANRE;Q1LXJ7_DANRE	12602240	10350371	11651498	11937988	11156986	10042735
A0A0R4II97;Q1RLQ1	stmn1a	Stathmin	A0A0R4II97_DANRE;Q1RLQ1_DANRE	231294	163785	238300	330221	263464	282624
A0A0R4IIA7;A0A0R4IKN2;F1QUA3	tln2a	Talin 2a	A0A0R4IIA7_DANRE;A0A0R4IKN2_DANRE;F1QUA3_DANRE	61821	67274.1	58622.1	72692.3	51068.6	69343.3
A0A0R4IIB1;A0A0R4IPQ8;E2FHP4	cfh	Complement factor H	A0A0R4IIB1_DANRE;A0A0R4IPQ8_DANRE;E2FHP4_DANRE	69825.9	65965.5	66137.3	69722.5	39899.9	79948.2
A0A0R4IIB7;A4IG36;F1QE89;F1R9T0	aldh5a1	Aldehyde dehydrogenase 5 family, member A1 (succinate-semialdehyde dehydrogenase);Aldh5a1 protein;Aldehyde dehydrogenase 5 family, member A1 (succinate-semialdehyde dehydrogenase);Aldehyde dehydrogenase 5 family, member A1 (succinate-semialdehyde dehydrogenase) (Fragment)	A0A0R4IIB7_DANRE;A4IG36_DANRE;F1QE89_DANRE;F1R9T0_DANRE	17787.7	13364.7	16865.8	15408.1	13833.1	12945.6
A0A0R4IID7	tln2b	Talin 2b (Fragment)	A0A0R4IID7_DANRE	31024.4	27393.9	26333.5	27058.7	17060.7	33379.9
A0A0R4IIH9;Q7ZTT5	adkb	Adenosine kinase b	A0A0R4IIH9_DANRE;Q7ZTT5_DANRE	11179.2	41011.3	43677.2	10184.3	54101.1	10088
A0A0R4III1;F1QQQ5	gsnb	Gelsolin b	A0A0R4III1_DANRE;F1QQQ5_DANRE	329710	287536	335570	253100	260305	250925
A0A0R4III2;F8W5C6;Q4VA89	snx6	Sorting nexin 6;Sorting nexin;Sorting nexin	A0A0R4III2_DANRE;F8W5C6_DANRE;Q4VA89_DANRE	43864	51833.7	32531.7	42146.1	28071.7	48211.6
A0A0R4IIR1;Q4V8Z7;T1SXK0	dnm2a	Dynamin 2a;Dynamin 2;Dynamin 2a	A0A0R4IIR1_DANRE;Q4V8Z7_DANRE;T1SXK0_DANRE	279739	398926	279158	363038	341788	313863
A0A0R4IIR9;Q6NY89	lsg1	Large subunit GTPase 1 homolog	A0A0R4IIR9_DANRE;LSG1_DANRE	41778.5	50980.5	56338.2	38663.9	30692	6651.25
A0A0R4IIU9;A9JRG7	zgc:172323	Zgc:172323	A0A0R4IIU9_DANRE;A9JRG7_DANRE	405642	33401	45943	51705.9	47493.1	79647.4
A0A0R4IIV3;F1RDU3	scml2	Scm polycomb group protein-like 2	A0A0R4IIV3_DANRE;F1RDU3_DANRE	6019.88	4000.93	6798.51	5382.47	7310.91	3849.67
A0A0R4IIV9;A0A0R4IW14;Q6P0J6	thumpd1	THUMP domain-containing 1;THUMP domain-containing 1;Zgc:77221	A0A0R4IIV9_DANRE;A0A0R4IW14_DANRE;Q6P0J6_DANRE	28848.6	30309.5	41471.1	21899.7	32074.1	27212.4
A0A0R4IIX4;F1QIB2;Q7ZVG5	cstf3	Cleavage stimulation factor, 3' pre-RNA, subunit 3;Cleavage stimulation factor, 3' pre-RNA, subunit 3;Cleavage stimulation factor, 3' pre-RNA, subunit 3	A0A0R4IIX4_DANRE;F1QIB2_DANRE;Q7ZVG5_DANRE	98725.2	104104	93214.8	125448	101365	94051
A0A0R4IIZ4;A3KPJ4;B3DJH4;C7U119;Q90Y61	ptprn2	Protein tyrosine phosphatase, receptor type, N polypeptide 2;Protein tyrosine phosphatase, receptor type, N polypeptide 2;Protein tyrosine phosphatase, receptor type, N polypeptide 2;Protein-tyrosine phosphatase IA-2 beta (Fragment);Receptor PTP-like protein IA-2beta (Fragment)	A0A0R4IIZ4_DANRE;A3KPJ4_DANRE;B3DJH4_DANRE;C7U119_DANRE;Q90Y61_DANRE	7937.54	5423.71	12667.9	4382.96	28911.7	18085.6
A0A0R4IIZ7;Q6NYA1	hnrnpabb	Heterogeneous nuclear ribonucleoprotein A/Bb	A0A0R4IIZ7_DANRE;Q6NYA1_DANRE	156709	114396	123573	164665	114669	130030
A0A0R4IJ08	sptan1	Spectrin alpha 2	A0A0R4IJ08_DANRE	449939	494564	443527	667073	437420	489240
A0A0R4IJ11;Q7T373	prrx1a	Paired-related homeobox 1a;Paired related homeobox 1	A0A0R4IJ11_DANRE;Q7T373_DANRE	9984.55	5892.09	5361.49	12385.1	13495.3	9468.38
A0A0R4IJ12;P79725;Q6NY72;Q7ZTV8	clns1a	Chloride channel, nucleotide-sensitive, 1A;Swelling dependent chloride channel, ICln;Icln protein;Swelling dependent chloride channel	A0A0R4IJ12_DANRE;P79725_DANRE;Q6NY72_DANRE;Q7ZTV8_DANRE	19157.4	13114.9	21748.1	37640	14010.6	43052.5
A0A0R4IJ13;Q0E671	cmasa	N-acylneuraminate cytidylyltransferase A	A0A0R4IJ13_DANRE;NEUAA_DANRE	70355.6	73687.1	57200.6	58951.4	74931.4	53605.9
A0A0R4IJ17;Q6P125	utp4	Cirrhosis, autosomal recessive 1A (cirhin);Cirrhosis, autosomal recessive 1A (Cirhin)	A0A0R4IJ17_DANRE;Q6P125_DANRE	5450.49	11323.9	20171.4	17334.8	6894.01	7541.13
A0A0R4IJ30;Q5U3A7	opa1	Dynamin-like 120 kDa protein, mitochondrial;Dynamin-like 120 kDa protein, mitochondrial	A0A0R4IJ30_DANRE;OPA1_DANRE	53463.8	56035.3	48334.9	47921.7	62871.6	49967.5
A0A0R4IJ38	psmd1	Proteasome 26S subunit, non-ATPase 1	A0A0R4IJ38_DANRE	519220	452241	353539	358566	394769	406631
A0A0R4IJ66;A0A0R4IJP7;A0A0R4ISB0	znf185	Zinc finger protein 185 with LIM domain	A0A0R4IJ66_DANRE;A0A0R4IJP7_DANRE;A0A0R4ISB0_DANRE	50783.2	35538.5	35159.6	51178.5	37094.2	49422.5
A0A0R4IJ69;Q568N7	gm2a	GM2 ganglioside activator	A0A0R4IJ69_DANRE;Q568N7_DANRE	73176.5	118173	99039.3	6508.48	43496	6878.62
A0A0R4IJ71;E7F4T0;E9QCV2	plecb	Plectin b	A0A0R4IJ71_DANRE;E7F4T0_DANRE;E9QCV2_DANRE	257683	208129	192712	208998	187266	140749
A0A0R4IJ74;A0A0R4IQV1;A2BHL9;D0EVW9;D0EVX0;D0EVX1;D0EVX2;D0EVX3;D0EVX4;D2X2G0;D2X2G1;D2X2G2;D2X2G3;D2X2G4;D2X2G5;F1Q7W8;F1Q9C0;F1QJV3;F1QK81;F1QVL5;F1QX74;R4GE10	nlgn3a;nlgn3a;nlgn3b;nlgn2b;nlgn2a;nlgn3a;nlgn3b;nlgn4b;nlgn4a;nlgn2a;nlgn2b;nlgn3b;nlgn3a;nlgn4a;nlgn4b;nlgn4a;nlgn2a;nlgn2a;nlgn4b;nlgn4a;nlgn2b;nlgn4a	Neuroligin 3a;Neuroligin 3a;Neuroligin 3b;Neuroligin 2a;Neuroligin 2b;Neuroligin 3a;Neuroligin 3b;Neuroligin 4a;Neuroligin 4b;Neuroligin 2a;Neuroligin 2b;Neuroligin 3a;Neuroligin 3b;Neuroligin 4a;Neuroligin 4b;Neuroligin 4a;Neuroligin 2a;Neuroligin 2a;Neuroligin 4b;Neuroligin 4a;Neuroligin 2b;Neuroligin 4a	A0A0R4IJ74_DANRE;A0A0R4IQV1_DANRE;A2BHL9_DANRE;D0EVW9_DANRE;D0EVX0_DANRE;D0EVX1_DANRE;D0EVX2_DANRE;D0EVX3_DANRE;D0EVX4_DANRE;D2X2G0_DANRE;D2X2G1_DANRE;D2X2G2_DANRE;D2X2G3_DANRE;D2X2G4_DANRE;D2X2G5_DANRE;F1Q7W8_DANRE;F1Q9C0_DANRE;F1QJV3_DANRE;F1QK81_DANRE;F1QVL5_DANRE;F1QX74_DANRE;R4GE10_DANRE	24231.9	28545.8	8574.12	4174.05	56732.6	4411.44
A0A0R4IJA4;F1QLH9;Q0P4B3	nucb1	Nucleobindin 1;Nucleobindin 1;Zgc:153192	A0A0R4IJA4_DANRE;F1QLH9_DANRE;Q0P4B3_DANRE	37569.2	24322	62132.2	94476.7	44552.2	42463.3
A0A0R4IJC7;A4QNU8	yme1l1b	YME1-like 1b;Zgc:162158 protein	A0A0R4IJC7_DANRE;A4QNU8_DANRE	4494.53	40005.7	54468.8	7309.37	4286.6	22671.9
A0A0R4IJE2;A2AR64;A2AR65;Q5BLG1	rca2.1	Regulator of complement activation group 2 gene 1;Regulator of complement activation group 2 gene 1;Regulator of complement activation group 2 gene 1;Zgc:110775	A0A0R4IJE2_DANRE;A2AR64_DANRE;A2AR65_DANRE;Q5BLG1_DANRE	72699.7	95906.8	56983.4	55919.4	21279.3	34321.7
A0A0R4IJE3;A9C3Q7;Q5XJA4	amt	Aminomethyltransferase	A0A0R4IJE3_DANRE;A9C3Q7_DANRE;Q5XJA4_DANRE	3743.75	7265.53	10067.4	22090.2	9865.48	5179.73
A0A0R4IJE4;A0A0R4IW08;B3DJZ5;Q0PKX0	zgc:194469;zgc:194469;zgc:194469;caspxa	Zgc:194469;Zgc:194469;Uncharacterized protein;Caspase Xa	A0A0R4IJE4_DANRE;A0A0R4IW08_DANRE;B3DJZ5_DANRE;Q0PKX0_DANRE	28241.2	23206.6	27406.3	37223.3	17552.9	16291.2
A0A0R4IJF3;A0A0R4ILG8;Q6P0H5;Q7ZUU4	dnajc17	DnaJ (Hsp40) homolog, subfamily C, member 17;DnaJ (Hsp40) homolog, subfamily C, member 17;Dnajc17 protein;DnaJ (Hsp40) homolog, subfamily C, member 17	A0A0R4IJF3_DANRE;A0A0R4ILG8_DANRE;Q6P0H5_DANRE;Q7ZUU4_DANRE	16865.5	17959.6	14772.6	25908.5	27071.3	27711.2
A0A0R4IJG9;A0A0R4IX86	prkar1b	Protein kinase, cAMP-dependent, regulatory, type I, beta (Fragment);Protein kinase, cAMP-dependent, regulatory, type I, beta	A0A0R4IJG9_DANRE;A0A0R4IX86_DANRE	4203.42	4340.84	6157.43	6063.39	8904.17	4829.32
A0A0R4IJL2;A4QP41	naga	N-acetylgalactosaminidase, alpha;Zgc:123333 protein	A0A0R4IJL2_DANRE;A4QP41_DANRE	93305.1	61442.4	68478.9	65253	46790.1	30666.3
A0A0R4IJN1;A0A0R4IU05	ap1g1	Adaptor-related protein complex 1, gamma 1 subunit (Fragment);Adaptor-related protein complex 1, gamma 1 subunit	A0A0R4IJN1_DANRE;A0A0R4IU05_DANRE	58686.4	70640.4	50336.3	48077.9	50432.1	57416.9
A0A0R4IJN3;Q6IQK3;Q7SZZ5	vamp3;vamp3;vamp2	Vesicle-associated membrane protein 3 (cellubrevin) (Fragment);Vesicle-associated membrane protein 3 (Cellubrevin);Vesicle-associated membrane protein 2	A0A0R4IJN3_DANRE;Q6IQK3_DANRE;Q7SZZ5_DANRE	39751.1	20409	84549.2	71244.5	100101	101859
A0A0R4IJP8;Q6P2T3	gdpd3a	Glycerophosphodiester phosphodiesterase domain-containing 3a;Glycerophosphodiester phosphodiesterase domain containing 3	A0A0R4IJP8_DANRE;Q6P2T3_DANRE	8720.24	7679.62	5991.19	25529.2	32500.4	14605
A0A0R4IJQ7;A4QP35;F1QCH7	zgc:162816	Zgc:162816;Zgc:162816 protein;Zgc:162816 (Fragment)	A0A0R4IJQ7_DANRE;A4QP35_DANRE;F1QCH7_DANRE	22679.2	24006.6	20529	23453.8	34391	25942.9
A0A0R4IJR3;A4UU77	org	Oogenesis-related gene	A0A0R4IJR3_DANRE;A4UU77_DANRE	46813.3	51328.3	29268.5	25523.9	48093.6	52185.2
A0A0R4IJR5;F1QZA4	idh3g	Isocitrate dehydrogenase [NAD] subunit, mitochondrial;Isocitrate dehydrogenase [NAD] subunit, mitochondrial	A0A0R4IJR5_DANRE;F1QZA4_DANRE	81467.8	75491.3	70461.7	66946.3	88672.5	44031.3
A0A0R4IJR6;A0A0R4IL00;Q90Z37	cdh1	Cadherin 1, type 1, E-cadherin (epithelial);Cadherin 1, type 1, E-cadherin (epithelial);E-cadherin	A0A0R4IJR6_DANRE;A0A0R4IL00_DANRE;Q90Z37_DANRE	111460	94929.7	119254	136532	100590	111360
A0A0R4IJS1;F2Z4S5;F8W2V5;Q5M7Y0	col4a3bpb;col4a3bpa;col4a3bpa;col4a3bp	Collagen, type IV, alpha 3 (Goodpasture antigen)-binding protein b;Collagen, type IV, alpha 3 (Goodpasture antigen)-binding protein a;Collagen, type IV, alpha 3 (Goodpasture antigen)-binding protein a;Collagen type IV alpha-3-binding protein	A0A0R4IJS1_DANRE;F2Z4S5_DANRE;F8W2V5_DANRE;C43BP_DANRE	11896.6	14530.6	9720.65	10658.1	8024.79	9733.74
A0A0R4IJT3;Q5RGI2	nup107	Nucleoporin 107	A0A0R4IJT3_DANRE;Q5RGI2_DANRE	10691.4	9489.04	17712.2	12161.5	10040.4	5571.36
A0A0R4IJT7;Q6NX09;Q7ZUM3	hk1	Hexokinase 1	A0A0R4IJT7_DANRE;Q6NX09_DANRE;Q7ZUM3_DANRE	274861	311104	249113	256357	254544	277918
A0A0R4IJT8;Q6TNV4;Q7ZU96	cct8	Chaperonin-containing TCP1, subunit 8 (theta);Chaperonin containing TCP1, subunit 8 (Theta);Cct8 protein	A0A0R4IJT8_DANRE;Q6TNV4_DANRE;Q7ZU96_DANRE	877681	928217	858250	806093	890325	696322
A0A0R4IJU2;B0S7W4;Q7ZVB2	aldh9a1a.1;aldh9a1a.1;aldh9a1a	Aldehyde dehydrogenase 9 family, member A1a, tandem duplicate 1;Aldh9a1a protein;Aldehyde dehydrogenase family 9 member A1-A	A0A0R4IJU2_DANRE;B0S7W4_DANRE;A9A1A_DANRE	1.58323e+06	1.41145e+06	1.17478e+06	1.23599e+06	1.18062e+06	1.14183e+06
A0A0R4IJU5	syn2b	Synapsin IIb	A0A0R4IJU5_DANRE	30091	12560.6	18815.4	19357.9	14870.5	3852.73
A0A0R4IK06	ankfy1	Ankyrin repeat and FYVE domain-containing 1	A0A0R4IK06_DANRE	46624.5	32350.9	41411.1	21816.3	28112.4	21745.2
A0A0R4IK10;E7F4I2;Q66I72	f11r.1	F11 receptor, tandem duplicate 1;F11 receptor, tandem duplicate 1;F11 receptor	A0A0R4IK10_DANRE;E7F4I2_DANRE;Q66I72_DANRE	45697.8	6826.4	11663.6	22554.8	75021.1	7744.47
A0A0R4IK14;Q32LS7	sh3d21	SH3 domain-containing 21;Zgc:123285	A0A0R4IK14_DANRE;Q32LS7_DANRE	52457.9	37570	38024.5	7658.15	55007.3	46073.6
A0A0R4IK45;A0A0R4IWL5;A5WWC4;Q4VBH3	capn8	Calpain 8;Calpain 8;Calpain 8;Capn8 protein	A0A0R4IK45_DANRE;A0A0R4IWL5_DANRE;A5WWC4_DANRE;Q4VBH3_DANRE	36870	32897.5	35480.5	24895.1	31969.5	30848.2
A0A0R4IK82	si:ch211-233m11.2	Si:ch211-233m11.2	A0A0R4IK82_DANRE	37556.6	42994.9	38642.7	39955.9	39865.9	32629.7
A0A0R4IK96;F1R9L7;Q6DGJ7	napgb	N-ethylmaleimide-sensitive factor attachment protein, gamma b;N-ethylmaleimide-sensitive factor attachment protein, gamma b;Zgc:92890	A0A0R4IK96_DANRE;F1R9L7_DANRE;Q6DGJ7_DANRE	20477.9	20911.1	14523.2	10323.3	19185.7	28551.7
A0A0R4IKA3;E7F876;Q7T163;Z4YJ74	kidins220b	Kinase D-interacting substrate of 220 kDa B	A0A0R4IKA3_DANRE;E7F876_DANRE;KDISB_DANRE;Z4YJ74_DANRE	8034.02	3607.3	8284.52	11051	13118.8	7168.09
A0A0R4IKD0;A0A0R4IW64;Q5U3F0	rsu1	Ras suppressor protein 1 (Fragment);Ras suppressor protein 1;Rsu1 protein (Fragment)	A0A0R4IKD0_DANRE;A0A0R4IW64_DANRE;Q5U3F0_DANRE	137981	138003	245171	176212	235105	136572
A0A0R4IKD6;A0JME2;B2GQ27;F8W5Q4	atf7ip	Activating transcription factor 7-interacting protein 1;Activating transcription factor 7-interacting protein 1;Atf7ip protein;Activating transcription factor 7-interacting protein 1	A0A0R4IKD6_DANRE;MCAF1_DANRE;B2GQ27_DANRE;F8W5Q4_DANRE	69476.3	69751	60090.2	64286.8	80497.4	61629.3
A0A0R4IKF0	apoa1b	Apolipoprotein A-Ib	A0A0R4IKF0_DANRE	4.92109e+06	4.16371e+06	5036287	6260650	5.47293e+06	4989253
A0A0R4IKH1;A0PJ30;Q4VBR9	cyp2y3	Cytochrome P450, family 2, subfamily Y, polypeptide 3;Cytochrome P450 CYP2Y3;Zgc:110692	A0A0R4IKH1_DANRE;A0PJ30_DANRE;Q4VBR9_DANRE	20495	15923.6	10072.6	12385.6	11109.5	14860.8
A0A0R4IKI0;A0A0R4ILN6;B3DH18;O42182	;;fbln1;fbln1	Uncharacterized protein;Uncharacterized protein;Fibulin-1;Fibulin-1	A0A0R4IKI0_DANRE;A0A0R4ILN6_DANRE;B3DH18_DANRE;FBLN1_DANRE	60766.4	39840.7	40727.2	49217.9	51853.8	48337.2
A0A0R4IKJ0	myl10	Myosin, light chain 10, regulatory	A0A0R4IKJ0_DANRE	30215.4	39163.5	225598	182074	301138	175231
A0A0R4IKJ3;A0A0R4IVD0	arid1aa	AT-rich interactive domain 1Aa (SWI-like)	A0A0R4IKJ3_DANRE;A0A0R4IVD0_DANRE	12238.5	6154.5	7077.99	5877.09	7594.43	9749.21
A0A0R4IKK1;F1QHS5;F1R1Z3;Q6P4P5	arhgap12b	Rho GTPase-activating protein 12b;Rho GTPase-activating protein 12b (Fragment);Rho GTPase-activating protein 12b;Rho GTPase activating protein 12	A0A0R4IKK1_DANRE;F1QHS5_DANRE;F1R1Z3_DANRE;Q6P4P5_DANRE	2.75312e+06	2.39041e+06	703774	2063331	765881	620942
A0A0R4IKN8;Q32LU7	ptcd3	Pentatricopeptide repeat domain-containing protein 3, mitochondrial;Pentatricopeptide repeat domain-containing protein 3, mitochondrial	A0A0R4IKN8_DANRE;PTCD3_DANRE	7570.92	9661.29	21679.9	10306.8	20423	33853.1
A0A0R4IKQ1;A0A0R4IVM8;Q1ED27	dnajc8	DnaJ (Hsp40) homolog, subfamily C, member 8;DnaJ (Hsp40) homolog, subfamily C, member 8;DnaJ (Hsp40) homolog, subfamily C, member 8	A0A0R4IKQ1_DANRE;A0A0R4IVM8_DANRE;Q1ED27_DANRE	53768.7	58224.6	47750.4	72993	69548.8	69633.9
A0A0R4IKR8;A0A0R4ITB0;A2RV36	hip1rb	Huntingtin-interacting protein 1-related b;Huntingtin-interacting protein 1-related b (Fragment);Zgc:158784 protein	A0A0R4IKR8_DANRE;A0A0R4ITB0_DANRE;A2RV36_DANRE	3828.86	5326.94	6053.75	10039	4987.21	9498.79
A0A0R4IKT7;G8JL25;Q5XXA7	hdgfl2	Hepatoma-derived growth factor-related protein 2	A0A0R4IKT7_DANRE;G8JL25_DANRE;HDGR2_DANRE	40180.9	37872	133751	33579.5	29567.8	7357.73
A0A0R4IKV1;Q7ZUQ4	ttll12	Tubulin tyrosine ligase-like family, member 12;Zgc:55343	A0A0R4IKV1_DANRE;Q7ZUQ4_DANRE	4180.63	3804.15	7150.17	4279.06	9910.63	7608.77
A0A0R4IKV3;F1R3X7	nadk2	NAD kinase 2, mitochondrial;NAD kinase 2, mitochondrial	A0A0R4IKV3_DANRE;F1R3X7_DANRE	49791.6	56162.7	63268.5	55553.9	38489.4	44506.5
A0A0R4IKW3	eif4a3	Eukaryotic initiation factor 4A-III	A0A0R4IKW3_DANRE	476803	430045	428406	567058	413817	434757
A0A0R4IKW5;A2VCY0;B8JKD7;Q4V967;Q7SXI3	polr1b	Polymerase (RNA) I polypeptide B;DNA-directed RNA polymerase subunit beta;DNA-directed RNA polymerase subunit beta;DNA-directed RNA polymerase subunit beta;Polymerase (RNA) I polypeptide B	A0A0R4IKW5_DANRE;A2VCY0_DANRE;B8JKD7_DANRE;Q4V967_DANRE;Q7SXI3_DANRE	39787	24626.9	23164.1	21757.8	12750.9	19327.1
A0A0R4IKX4;E7FCX4	tsr1	TSR1, 20S rRNA accumulation, homolog (S. cerevisiae);TSR1, 20S rRNA accumulation, homolog (S. cerevisiae)	A0A0R4IKX4_DANRE;E7FCX4_DANRE	59022.2	52785	24198.9	41856.7	61854.9	41049.2
A0A0R4IKX8;Q503G3	tdg.1	Thymine DNA glycosylase, tandem duplicate 1;Tdg protein	A0A0R4IKX8_DANRE;Q503G3_DANRE	79139.7	83044.5	78191.4	65320.3	61108	46785.5
A0A0R4IKZ3;A0A286Y8C8;F1QCU6;Q6DG45	p4ha2	Procollagen-proline, 2-oxoglutarate 4-dioxygenase (proline 4-hydroxylase), alpha polypeptide 2;Procollagen-proline, 2-oxoglutarate 4-dioxygenase (proline 4-hydroxylase), alpha polypeptide 2;Procollagen-proline, 2-oxoglutarate 4-dioxygenase (proline 4-hydroxylase), alpha polypeptide 2 (Fragment);Procollagen-proline, 2-oxoglutarate 4-dioxygenase (Proline 4-hydroxylase), alpha polypeptide 2	A0A0R4IKZ3_DANRE;A0A286Y8C8_DANRE;F1QCU6_DANRE;Q6DG45_DANRE	83156.4	55877.6	68537.4	82110.8	63742.1	77282.5
A0A0R4IL13;D3KYL1;D3KYL2	gphnb	Gephyrin b;Gephyrin2;Gephyrin2 isoform	A0A0R4IL13_DANRE;D3KYL1_DANRE;D3KYL2_DANRE	8330.77	19547.7	8947.71	8294.77	7609.97	7142.97
A0A0R4IL17;F1RCG9;Q803C3	hdac3	Histone deacetylase;Histone deacetylase;Histone deacetylase 3	A0A0R4IL17_DANRE;F1RCG9_DANRE;HDAC3_DANRE	61076.2	58931.1	6202.73	69340.6	34864	18649.7
A0A0R4IL21	dpysl4	Dihydropyrimidinase-like 4	A0A0R4IL21_DANRE	421934	447211	385767	434474	320141	325020
A0A0R4IL42;B3DK09;F1QJI4;F1QKK2;F1QTQ4	vps13a	Vacuolar protein sorting 13 homolog A (S. cerevisiae);Vps13a protein;Vacuolar protein sorting 13 homolog A (S. cerevisiae);Vacuolar protein sorting 13 homolog A (S. cerevisiae);Vacuolar protein sorting 13 homolog A (S. cerevisiae)	A0A0R4IL42_DANRE;B3DK09_DANRE;F1QJI4_DANRE;F1QKK2_DANRE;F1QTQ4_DANRE	11700.4	15155.3	11695.2	9863.12	11934.6	6622.44
A0A0R4IL54;E7EY65;Q6NYU4	mta3	Metastasis-associated 1 family, member 3;Metastasis-associated 1 family, member 3;Metastasis-associated 1 family, member 3	A0A0R4IL54_DANRE;E7EY65_DANRE;Q6NYU4_DANRE	8705.72	8094.46	11534.2	16894.7	11770.2	6531.24
A0A0R4IL57;F1R3C7;Q5U3H3	glt8d1	Glycosyltransferase 8 domain-containing protein 1	A0A0R4IL57_DANRE;F1R3C7_DANRE;GL8D1_DANRE	9570.89	11451.4	16940.1	14577.1	9444.5	10166.6
A0A0R4IL71;A4QP10;A5A8J7;B8A5E8	ide	Insulin-degrading enzyme;Zgc:162603 protein;Insulin-degrading enzyme;Insulin-degrading enzyme	A0A0R4IL71_DANRE;A4QP10_DANRE;A5A8J7_DANRE;B8A5E8_DANRE	164792	162774	161137	146425	200062	126288
A0A0R4ILA8;F1QUQ7	psmc3	Proteasome 26S subunit, ATPase 3;Proteasome 26S subunit, ATPase 3	A0A0R4ILA8_DANRE;F1QUQ7_DANRE	171259	191006	218476	213123	160957	231353
A0A0R4ILB5;F1QBQ8;Q7ZVP6	slmapb	Sarcolemma-associated protein b;Sarcolemma-associated protein b;Sarcolemma associated protein	A0A0R4ILB5_DANRE;F1QBQ8_DANRE;Q7ZVP6_DANRE	6496.26	12449.5	7499.3	8504.37	49553.3	66352.4
A0A0R4ILD9	eif2b1	Eukaryotic translation initiation factor 2B, subunit 1 alpha	A0A0R4ILD9_DANRE	119627	98242.9	99473.8	77440.7	83687.8	88080.5
A0A0R4ILG5;F1QHE9	ndufs7	NADH dehydrogenase (ubiquinone) Fe-S protein 7, (NADH-coenzyme Q reductase);NADH dehydrogenase (ubiquinone) Fe-S protein 7, (NADH-coenzyme Q reductase)	A0A0R4ILG5_DANRE;F1QHE9_DANRE	49830.9	65449.8	49660.7	41228.4	79097	55930.2
A0A0R4ILH3;A9JSY0;F6NJS4	atl2	Atlastin GTPase 2;Atl2 protein (Fragment);Atlastin GTPase 2	A0A0R4ILH3_DANRE;A9JSY0_DANRE;F6NJS4_DANRE	11415.7	13623.6	10634.2	6185.16	9474.42	7232.82
A0A0R4ILH7;Q568L3;Q6DRK2	sf3a3	Splicing factor 3a, subunit 3;Sf3a3 protein;Splicesome-associated factor 61	A0A0R4ILH7_DANRE;Q568L3_DANRE;Q6DRK2_DANRE	102565	108667	113418	106793	123254	111064
A0A0R4ILH8;A0A0R4IUP8;E7EYY5;E7FEA3;F1Q5A9;G0ZJH7;G0ZJH8;Q8JIX0	ube4b	Ubiquitination factor E4B, UFD2 homolog (S. cerevisiae);Ubiquitination factor E4B, UFD2 homolog (S. cerevisiae);Ubiquitination factor E4B, UFD2 homolog (S. cerevisiae);Ubiquitination factor E4B, UFD2 homolog (S. cerevisiae);Ubiquitination factor E4B, UFD2 homolog (S. cerevisiae);UBE4B-II splice isoform II;UBE4B-III splice isoform III;Ubiquitination factor E4/UFD2	A0A0R4ILH8_DANRE;A0A0R4IUP8_DANRE;E7EYY5_DANRE;E7FEA3_DANRE;F1Q5A9_DANRE;G0ZJH7_DANRE;G0ZJH8_DANRE;Q8JIX0_DANRE	22997.7	10043.8	20257.1	17121.8	11520.7	5947.46
A0A0R4ILI7;Q7ZV37	ppme1	Protein phosphatase methylesterase 1	A0A0R4ILI7_DANRE;Q7ZV37_DANRE	5979.95	7145.01	8862.49	6287.05	6063.66	6644.6
A0A0R4ILJ1;A0A0R4ILU5;A0A0R4IPX6;A8WG76	map7d1b	MAP7 domain-containing 1b;MAP7 domain-containing 1b (Fragment);MAP7 domain-containing 1b;Zgc:172238 protein	A0A0R4ILJ1_DANRE;A0A0R4ILU5_DANRE;A0A0R4IPX6_DANRE;A8WG76_DANRE	15255.4	16544	12143.5	11419.9	6163.49	11107.5
A0A0R4ILL7;Q6NSN5	adssl1	Adenylosuccinate synthetase isozyme 1	A0A0R4ILL7_DANRE;PURA1_DANRE	66530	81635.9	234321	97195.6	133586	125827
A0A0R4ILM7;A0A0R4IWF1;A0A286YBC7;E7FAU4;E7FEB0;Q6NVJ5	dip2ba;dip2ba;dip2bb;dip2a;dip2bb;dip2ba	Disco-interacting protein 2 homolog B-A;Disco-interacting protein 2 homolog B-A;Disco-interacting protein 2 homolog Bb;Disco-interacting protein 2 homolog A;Disco-interacting protein 2 homolog Bb;Disco-interacting protein 2 homolog B-A	A0A0R4ILM7_DANRE;A0A0R4IWF1_DANRE;A0A286YBC7_DANRE;E7FAU4_DANRE;E7FEB0_DANRE;DI2BA_DANRE	6734.98	10860.5	9882.44	4810.97	9684.24	5084.58
A0A0R4ILN2;A0A0R4IXY0;Q5XJA7	gcdhb	Glutaryl-CoA dehydrogenase b (Fragment);Glutaryl-CoA dehydrogenase b;Gcdhl protein	A0A0R4ILN2_DANRE;A0A0R4IXY0_DANRE;Q5XJA7_DANRE	12137.1	6569.89	5231.58	8741.81	10720.8	9238.96
A0A0R4ILN7;Q98TZ8	flot2a	Flotillin-2a	A0A0R4ILN7_DANRE;FLOT2_DANRE	552069	467465	488219	399278	422597	515473
A0A0R4ILQ5;B0S8J1	kif5c	Kinesin-like protein	A0A0R4ILQ5_DANRE;B0S8J1_DANRE	8957.24	18032.6	9195.1	12921	16185.7	22586
A0A0R4ILT4;F1RBW3;Q802Z2	prkcsh	Protein kinase C substrate 80K-H	A0A0R4ILT4_DANRE;F1RBW3_DANRE;Q802Z2_DANRE	23777.8	21415.1	24269.3	9472	18782.7	40078.9
A0A0R4ILV0;A0A0R4IT18;A8WGM4;Q6DHU2	rbm34	RNA-binding motif protein 34 (Fragment);RNA-binding motif protein 34 (Fragment);Rbm34 protein;RNA-binding motif protein 34	A0A0R4ILV0_DANRE;A0A0R4IT18_DANRE;A8WGM4_DANRE;Q6DHU2_DANRE	7028.57	7137.24	4660	7910.32	6979.11	3936.64
A0A0R4ILW8;F1QX12;Q7ZTY0	ggps1	Geranylgeranyl diphosphate synthase 1	A0A0R4ILW8_DANRE;F1QX12_DANRE;Q7ZTY0_DANRE	9302.4	19912.6	14874.9	55113.7	34180	58668.1
A0A0R4ILW9;Q6AZ98;Q7ZVV7	sec23b	Sec23 homolog B, COPII coat complex component;Sec23 homolog B (S. cerevisiae);Sec23 homolog B (S. cerevisiae)	A0A0R4ILW9_DANRE;Q6AZ98_DANRE;Q7ZVV7_DANRE	31304.7	24496.4	50579.5	62905.9	34140.5	44536.1
A0A0R4ILY3;A0A0R4INH0;E7FF48;F1R8E1;F1R8Z8;G3GBZ0	ncor2	Nuclear receptor corepressor 2;Nuclear receptor corepressor 2;Nuclear receptor corepressor 2;Nuclear receptor corepressor 2 (Fragment);Nuclear receptor corepressor 2 (Fragment);Retinoic acid or thyroid hormone receptor corepressor	A0A0R4ILY3_DANRE;A0A0R4INH0_DANRE;E7FF48_DANRE;F1R8E1_DANRE;F1R8Z8_DANRE;G3GBZ0_DANRE	15783.3	17561.7	12684.7	4241.27	24803.5	4482.48
A0A0R4IM03	si:ch73-18b11.1	Si:ch73-18b11.1	A0A0R4IM03_DANRE	61453.9	34580.6	50045	51259	45090.7	60003.8
A0A0R4IM22;A0A0R4IQJ2;E2CYN3;F1R417	rock2b	Rho-associated, coiled-coil-containing protein kinase 2b;Rho-associated protein kinase;Rho-associated protein kinase;Rho-associated protein kinase	A0A0R4IM22_DANRE;A0A0R4IQJ2_DANRE;E2CYN3_DANRE;F1R417_DANRE	11583.4	17895.9	13327	5300.96	16230.5	5291.73
A0A0R4IM23;A0A0R4IPE3;Q4KMD4	tmx4	Thioredoxin-related transmembrane protein 4;Thioredoxin-related transmembrane protein 4 (Fragment);Zgc:112303	A0A0R4IM23_DANRE;A0A0R4IPE3_DANRE;Q4KMD4_DANRE	23408.9	20487	18877.3	13558	18949.2	13262.5
A0A0R4IM33;Q66I22	srrt	Serrate RNA effector molecule homolog	A0A0R4IM33_DANRE;SRRT_DANRE	66873.9	64433.9	59654.4	57021.3	65157.3	51039.9
A0A0R4IM35;A0A0R4ING6;A9JT35;Q6NZ16	camlg;camlg;;camlg	Calcium signal-modulating cyclophilin ligand;Calcium signal-modulating cyclophilin ligand;Uncharacterized protein (Fragment);Calcium signal-modulating cyclophilin ligand	A0A0R4IM35_DANRE;A0A0R4ING6_DANRE;A9JT35_DANRE;Q6NZ16_DANRE	22160.7	23842.8	26904	28302.4	28923.3	21572.2
A0A0R4IM55;A7E2K8	crygm2d14	Crystallin, gamma M2d14;Crystallin, gamma M2d14	A0A0R4IM55_DANRE;A7E2K8_DANRE	75281.6	133865	132651	114482	169682	167136
A0A0R4IM71;A0A0R4IMX7;A0A0R4IRP5	sh3pxd2b	SH3 and PX domains 2B	A0A0R4IM71_DANRE;A0A0R4IMX7_DANRE;A0A0R4IRP5_DANRE	8759.57	6014.76	11180.8	5920.18	11409.6	6331.14
A0A0R4IM96;A0A0R4IXR6;E7F084;E7F0X8;E7F985;F1RCT7;X1WDK3;X1WFZ0	kif16ba;stard9;kif13bb;stard9;kif13a;kif16bb;kif13a;kif13ba	Kinesin family member 16Ba;StAR-related lipid transfer (START) domain-containing 9;Kinesin family member 13Bb;StAR-related lipid transfer (START) domain-containing 9;Kinesin family member 13A;Kinesin family member 16Bb;Kinesin family member 13A (Fragment);Kinesin family member 13Ba	A0A0R4IM96_DANRE;A0A0R4IXR6_DANRE;E7F084_DANRE;E7F0X8_DANRE;E7F985_DANRE;F1RCT7_DANRE;X1WDK3_DANRE;X1WFZ0_DANRE	9521.15	10463.4	7102.92	11681	3725.51	2756.94
A0A0R4IMA6;F1QXP5;Q6DI12	mthfd1b	Methylenetetrahydrofolate dehydrogenase (NADP+-dependent) 1b;Methylenetetrahydrofolate dehydrogenase (NADP+-dependent) 1b;Methylenetetrahydrofolate dehydrogenase (NADP+ dependent)	A0A0R4IMA6_DANRE;F1QXP5_DANRE;Q6DI12_DANRE	437834	434494	377470	294802	427560	293564
A0A0R4IMA8;A0A0R4IMS9	polr2a	DNA-directed RNA polymerase subunit	A0A0R4IMA8_DANRE;A0A0R4IMS9_DANRE	76411	47927.6	66560	56251.4	113310	56964
A0A0R4IMC2;Q9W6H5	ube2ib;ube2ia	SUMO-conjugating enzyme UBC9-B;SUMO-conjugating enzyme UBC9-A	A0A0R4IMC2_DANRE;UBC9A_DANRE	28897	6278.89	24210.7	8898.62	29849.5	27397
A0A0R4IMF0;A8E5J4;Q9W6A8	opn1sw2	Opsin-1, short-wave-sensitive 2;Opsin 1 (Cone pigments), short-wave-sensitive 2;Opsin-1, short-wave-sensitive 2	A0A0R4IMF0_DANRE;A8E5J4_DANRE;OP1S2_DANRE	22827.2	39429.4	29337.8	17656.8	45309.5	8082.4
A0A0R4IMF8;A0A0R4IVB0;Q6NYR4	hspa8	Heat shock cognate 71 kDa protein	A0A0R4IMF8_DANRE;A0A0R4IVB0_DANRE;Q6NYR4_DANRE	4.08941e+06	3.96008e+06	3.54804e+06	3.81574e+06	3.30484e+06	3.7222e+06
A0A0R4IMF9;B2GT29;Q5RKN4	glyr1	Putative oxidoreductase GLYR1;Zgc:103629 protein;Putative oxidoreductase GLYR1	A0A0R4IMF9_DANRE;B2GT29_DANRE;GLYR1_DANRE	22161	31216.6	15549.7	32714.5	17081.1	19475.8
A0A0R4IMG3;Q08BG9	si:ch73-52e5.1	Uncharacterized protein;LOC569944 protein (Fragment)	A0A0R4IMG3_DANRE;Q08BG9_DANRE	4914.15	57243.7	6082.88	12495.1	6207.38	11822.8
A0A0R4IMI4;I3ISK9;Q6TGU2	seh1l	Nucleoporin SEH1;Nucleoporin SEH1 (Fragment);Nucleoporin SEH1	A0A0R4IMI4_DANRE;I3ISK9_DANRE;SEH1_DANRE	14176.9	15344	15501.9	13112.2	6121.2	7494.55
A0A0R4IML0;Q7ZU64	capgb	Capping protein (actin filament), gelsolin-like b;Capg protein (Fragment)	A0A0R4IML0_DANRE;Q7ZU64_DANRE	317328	232280	272721	330668	295672	240930
A0A0R4IMM2;Q498Z6	mrps7	28S ribosomal protein S7, mitochondrial;28S ribosomal protein S7, mitochondrial	A0A0R4IMM2_DANRE;RT07_DANRE	6505.33	7149.13	10231.3	28478	35163	25297.5
A0A0R4IMM3;Q6PBY7	trappc13	Trafficking protein particle complex subunit 13	A0A0R4IMM3_DANRE;TPC13_DANRE	11591.5	9525.68	9773.73	16994.8	11037.6	8944
A0A0R4IMN3;E7F475;F1QUG5;Q6PFQ2	eif3c	Eukaryotic translation initiation factor 3 subunit C	A0A0R4IMN3_DANRE;E7F475_DANRE;F1QUG5_DANRE;EIF3C_DANRE	293790	225661	215417	331872	203459	274926
A0A0R4IMP8	ppp4r1l	Protein phosphatase 4, regulatory subunit 1-like (Fragment)	A0A0R4IMP8_DANRE	21666.4	20779.5	25240.4	19624.6	20650.5	21839.5
A0A0R4IMR0;A0A0R4IYL8	tpra	Translocated promoter region a, nuclear basket protein;Translocated promoter region a, nuclear basket protein	A0A0R4IMR0_DANRE;A0A0R4IYL8_DANRE	137049	110433	96283.9	122545	104451	113352
A0A0R4IMR9;A5WW69;A5WW72;A5WW73;A5WW74;Q5TZ57;Q7ZW35	fam49a	Family with sequence similarity 49, member A;Zinc finger protein 395 (Fragment);Zinc finger protein 395 (Fragment);Zinc finger protein 395 (Fragment);Zinc finger protein 395 (Fragment);Family with sequence similarity 49, member A;Family with sequence similarity 49, member A	A0A0R4IMR9_DANRE;A5WW69_DANRE;A5WW72_DANRE;A5WW73_DANRE;A5WW74_DANRE;Q5TZ57_DANRE;Q7ZW35_DANRE	4967.07	43240.2	38341.3	41163.2	61921.8	8912.29
A0A0R4IMS2;F1R6L3	cirbpb	Cold-inducible RNA-binding protein b;Cold-inducible RNA-binding protein b (Fragment)	A0A0R4IMS2_DANRE;F1R6L3_DANRE	281732	382687	291370	187208	231553	7689.74
A0A0R4IMS3;Q8JGR4	rpl24	60S ribosomal protein L24	A0A0R4IMS3_DANRE;RL24_DANRE	1.57201e+06	1.21229e+06	1.41003e+06	1.26441e+06	1.28434e+06	1122462
A0A0R4IMS6;A5PLF9;A7E2M7;F1QK02	mrps22	Mitochondrial ribosomal protein S22;Zgc:165596 protein;Zgc:165596 protein;Mitochondrial ribosomal protein S22	A0A0R4IMS6_DANRE;A5PLF9_DANRE;A7E2M7_DANRE;F1QK02_DANRE	19842.7	6469.04	19348.5	39874	22434.3	37585.7
A0A0R4IMW5;A0A0R4ITZ2;Q66L58	vac14	Protein VAC14 homolog	A0A0R4IMW5_DANRE;A0A0R4ITZ2_DANRE;VAC14_DANRE	12539.8	6669.49	8504.75	6490.49	9812.08	6859.61
A0A0R4IMX6;E7F4J8;Q6P0B5	tbl2	Transducin (beta)-like 2;Transducin (beta)-like 2;Transducin (Beta)-like 2	A0A0R4IMX6_DANRE;E7F4J8_DANRE;Q6P0B5_DANRE	8802.27	10146.6	22327.9	25665.9	37161.5	26956.3
A0A0R4IMZ8	kpnb1	Karyopherin (importin) beta 1	A0A0R4IMZ8_DANRE	194168	269614	299124	295860	326275	369903
A0A0R4IN07;A0A0R4IVL6;D6MUD7	col5a3b	Collagen, type V, alpha 3b;Collagen, type V, alpha 3b (Fragment);Collagen type V alpha-3b	A0A0R4IN07_DANRE;A0A0R4IVL6_DANRE;D6MUD7_DANRE	4425.27	7788.84	30801.4	4042.51	7932.22	12516.4
A0A0R4IN26;A0A286Y8A9;A0JMF4	2015-09-01	Septin 15	A0A0R4IN26_DANRE;A0A286Y8A9_DANRE;A0JMF4_DANRE	57924.1	73047.8	58250.5	49636.5	51721.9	50464.8
A0A0R4IN46	tgm1l1	Transglutaminase 1-like 1 (Fragment)	A0A0R4IN46_DANRE	39436.5	27002.1	33250.9	29321.6	9257.21	7661.99
A0A0R4IN54;E7FD40;E9QF57	bin1a	Bridging integrator 1a;Bridging integrator 1a;Bridging integrator 1a (Fragment)	A0A0R4IN54_DANRE;E7FD40_DANRE;E9QF57_DANRE	4851.1	12972.4	3800.59	19289.6	3724.36	17851
A0A0R4IN76;A0A140LH76	gbe1b	Glucan (1,4-alpha-),-branching enzyme 1b (Fragment);Glucan (1,4-alpha-),-branching enzyme 1b	A0A0R4IN76_DANRE;A0A140LH76_DANRE	31662.8	34006.4	56374.7	36006.4	44429.3	40659.6
A0A0R4IN78;F1R8K2;F8W392;F8W637;Q7SYN3	stk24b	Serine/threonine kinase 24b (STE20 homolog, yeast);Serine/threonine kinase 24b (STE20 homolog, yeast);Serine/threonine kinase 24b (STE20 homolog, yeast) (Fragment);Serine/threonine kinase 24b (STE20 homolog, yeast) (Fragment);Serine/threonine kinase 24 (STE20 homolog, yeast)	A0A0R4IN78_DANRE;F1R8K2_DANRE;F8W392_DANRE;F8W637_DANRE;Q7SYN3_DANRE	7372.25	16432.7	20040.9	4395.1	8847.11	4645.06
A0A0R4IN87;Q1LVI0;Q6NW66	gatad2ab	GATA zinc finger domain-containing 2Ab;GATA zinc finger domain-containing 2Ab;GATA zinc finger domain containing 2A	A0A0R4IN87_DANRE;Q1LVI0_DANRE;Q6NW66_DANRE	38433.9	24546.6	31924.5	40565	28377.4	39137.8
A0A0R4IN98;A7MC27;F1QWH7	kif15	Kinesin family member 15;Wu:fc51g12 protein (Fragment);Kinesin family member 15	A0A0R4IN98_DANRE;A7MC27_DANRE;F1QWH7_DANRE	11061.8	15189.2	7331.45	14788.2	10246.9	8621.51
A0A0R4INC0;E7EXY5	eml1	Echinoderm microtubule-associated protein-like 1	A0A0R4INC0_DANRE;E7EXY5_DANRE	88233.2	91498.5	93634.5	81481.5	82190	60047.8
A0A0R4IND9;I3ISA6	eppk1	Epiplakin 1	A0A0R4IND9_DANRE;I3ISA6_DANRE	553946	530690	549068	697319	957831	716374
A0A0R4INE6;D1MCG5;E7EYT7;F1QQ90	si:ch73-199e17.1	Tubulin alpha chain	A0A0R4INE6_DANRE;D1MCG5_DANRE;E7EYT7_DANRE;F1QQ90_DANRE	98245.1	85593.3	98792	50794.4	106166	47903.9
A0A0R4INF9;F1QXJ4;Q6PD84	stxbp3	Syntaxin-binding protein 3;Syntaxin-binding protein 3;Syntaxin binding protein 3	A0A0R4INF9_DANRE;F1QXJ4_DANRE;Q6PD84_DANRE	10875.2	9895.87	16326.1	10106.8	9627.61	10681.5
A0A0R4ING3;A8E5N7;Q6IQS9	mrpl23	39S ribosomal protein L23, mitochondrial;Mitochondrial ribosomal protein L23;39S ribosomal protein L23, mitochondrial	A0A0R4ING3_DANRE;A8E5N7_DANRE;RM23_DANRE	101569	57367.8	71241.8	86560.9	42016.7	60855.7
A0A0R4INI3	smyhc1	Slow myosin heavy chain 1	A0A0R4INI3_DANRE	2.27086e+06	2.10085e+06	2.11488e+06	1.63569e+06	2.19643e+06	1.72414e+06
A0A0R4INK2;F1QZD3;Q803Z1	uap1	UDP-N-acetylglucosamine pyrophosphorylase 1;UDP-N-acetylglucosamine pyrophosphorylase 1;UDP-N-acteylglucosamine pyrophosphorylase 1	A0A0R4INK2_DANRE;F1QZD3_DANRE;Q803Z1_DANRE	14506.4	8425.96	24775	8135.94	18988.2	14431.4
A0A0R4INM0	mrc1a	Mannose receptor, C type 1a	A0A0R4INM0_DANRE	11388.3	6422.82	18689.8	9602.03	11617	10321.2
A0A0R4INN3;Q4V8R2	agxt2	Alanine--glyoxylate aminotransferase 2;Zgc:114195	A0A0R4INN3_DANRE;Q4V8R2_DANRE	51633.4	54942	43353.5	57953.5	74522.5	9660.64
A0A0R4INP9;F1QWX7;Q7T2B2	spata6l	Spermatogenesis-associated 6-like (Fragment);Spermatogenesis-associated 6-like;Zgc:64105	A0A0R4INP9_DANRE;F1QWX7_DANRE;Q7T2B2_DANRE	43054.3	8156.71	11514.5	5364.52	9147.4	18449.6
A0A0R4INS3;A0A0S3NTN0;A0A0S3NTP3;A0A0S3NU55;F1QK94;Q6P960	amph	Amphiphysin;Amphiphysin1a;Amphiphysin1b;Amphiphysin1c;Amphiphysin;Amphiphysin	A0A0R4INS3_DANRE;A0A0S3NTN0_DANRE;A0A0S3NTP3_DANRE;A0A0S3NU55_DANRE;F1QK94_DANRE;Q6P960_DANRE	10588	6908.28	3937.35	8087.89	4017.93	7652.68
A0A0R4INT5;Q6P4V4	ctnnbl1	Catenin, beta-like 1;Catenin, beta-like 1	A0A0R4INT5_DANRE;Q6P4V4_DANRE	51992.8	69702.7	73198.1	27145.9	55409.1	55472.5
A0A0R4INU1;Q6XLI5	rbm12	RNA-binding motif protein 12;RNA binding motif protein 12	A0A0R4INU1_DANRE;Q6XLI5_DANRE	29089.9	38391	23174.9	43363.8	13996	16468.9
A0A0R4INV3;A0JMF8;B2GSV8;F1QI01;Q5EAP5	rfx3;rfx3;rfx3;rfx3;rfx2	Transcription factor RFX3;Transcription factor RFX3;Rfx3 protein;Transcription factor RFX3;DNA-binding protein RFX2	A0A0R4INV3_DANRE;RFX3_DANRE;B2GSV8_DANRE;F1QI01_DANRE;RFX2_DANRE	6230.3	8271.59	14463.9	7697.11	7619.67	7282.93
A0A0R4INZ2;Q8AYH1;Q98TA2	hsd17b4	Hydroxysteroid (17-beta) dehydrogenase 4;17-beta-hydroxysteroid dehydrogenase type 4;17-beta-hydroxysteroid dehydrogenase type 4	A0A0R4INZ2_DANRE;Q8AYH1_DANRE;Q98TA2_DANRE	75556.8	58082.7	61825.5	73728.9	46736.3	57053.5
A0A0R4INZ8;Q5BKV3	dbt	Dihydrolipoamide acetyltransferase component of pyruvate dehydrogenase complex (Fragment);Dihydrolipoamide acetyltransferase component of pyruvate dehydrogenase complex	A0A0R4INZ8_DANRE;Q5BKV3_DANRE	97291.3	121456	103632	102401	102544	107275
A0A0R4IP01;B8JI08;F1Q5B8	ogdha	Oxoglutarate (alpha-ketoglutarate) dehydrogenase a (lipoamide)	A0A0R4IP01_DANRE;B8JI08_DANRE;F1Q5B8_DANRE	369873	449450	581170	400674	443721	272577
A0A0R4IP04;A0A0R4IYQ8;Q5GA10;Q5GA12	ogt.1	O-linked N-acetylglucosamine (GlcNAc) transferase, tandem duplicate 1;O-linked N-acetylglucosamine (GlcNAc) transferase, tandem duplicate 1;O-GlcNAc transferase variant 4;O-GlcNAc transferase variant 2	A0A0R4IP04_DANRE;A0A0R4IYQ8_DANRE;Q5GA10_DANRE;Q5GA12_DANRE	142754	147609	137553	129567	152232	125942
A0A0R4IP07;Q6PE25	eef1g	Elongation factor 1-gamma	A0A0R4IP07_DANRE;EF1G_DANRE	4349223	4880716	4623468	4798874	4603364	4715257
A0A0R4IP12	pds5b	PDS5 cohesin-associated factor B	A0A0R4IP12_DANRE	77587.6	92079.8	69544.6	61734.1	65871.3	56262.1
A0A0R4IP31;E7F537;F1QDA1	acana	Aggrecan a	A0A0R4IP31_DANRE;E7F537_DANRE;F1QDA1_DANRE	5518.84	6065.01	12060.2	34566.6	45373.5	6205.03
A0A0R4IP53;A0A0R4IWP5	taok1b	TAO kinase 1b	A0A0R4IP53_DANRE;A0A0R4IWP5_DANRE	8585.26	10279.3	9082.56	5435.51	9268.44	5334.11
A0A0R4IP59	col14a1b	Collagen, type XIV, alpha 1b (Fragment)	A0A0R4IP59_DANRE	279061	292393	245278	217953	277784	174012
A0A0R4IP71	trir	Telomerase RNA component-interacting RNase	A0A0R4IP71_DANRE	10481.9	8907.03	9788.51	5857.99	9988.84	5542.77
A0A0R4IP97;A0A0R4IRC0;A0A0R4IWT6;Q568R2	atg16l1	ATG16 autophagy-related 16-like 1 (S. cerevisiae);ATG16 autophagy-related 16-like 1 (S. cerevisiae);ATG16 autophagy-related 16-like 1 (S. cerevisiae);ATG16 autophagy related 16-like 1 (S. cerevisiae)	A0A0R4IP97_DANRE;A0A0R4IRC0_DANRE;A0A0R4IWT6_DANRE;Q568R2_DANRE	11015.1	8000.35	15279.6	15427.7	11623.2	12275.6
A0A0R4IP98;E7F2K3	agtrap	Angiotensin II receptor-associated protein	A0A0R4IP98_DANRE;E7F2K3_DANRE	26180.5	15180.5	15333.4	13955.7	19705.2	18555
A0A0R4IPA3;B2GRL9;Q08BR4	setdb1b	Histone-lysine N-methyltransferase;Histone-lysine N-methyltransferase SETDB1-B;Histone-lysine N-methyltransferase SETDB1-B	A0A0R4IPA3_DANRE;B2GRL9_DANRE;STB1B_DANRE	45154.5	33715.7	31117.6	35305.7	36805.8	28993.2
A0A0R4IPA8;F6PBT6	cps1	Carbamoyl-phosphate synthase 1, mitochondrial;Carbamoyl-phosphate synthase 1, mitochondrial (Fragment)	A0A0R4IPA8_DANRE;F6PBT6_DANRE	61276.3	47192.8	43272.8	43471.9	81426.8	83619.3
A0A0R4IPB8;Q5U3D7	lrrc20	Leucine-rich repeat-containing 20;Zgc:103699	A0A0R4IPB8_DANRE;Q5U3D7_DANRE	5650.67	5141.81	26823.1	14553.5	14573.3	29135.4
A0A0R4IPC5;B3DIZ3	zgc:171967	Zgc:171967	A0A0R4IPC5_DANRE;B3DIZ3_DANRE	201133	185795	211592	201776	211038	185047
A0A0R4IPD5;Q5PRD1	cdk11b	Cyclin-dependent kinase 11B;Zgc:101589	A0A0R4IPD5_DANRE;Q5PRD1_DANRE	30204.7	28408.9	35125.7	27132.3	35498.1	23571.9
A0A0R4IPE4;A0A0R4ITC5	trrap	Transformation/transcription domain-associated protein	A0A0R4IPE4_DANRE;A0A0R4ITC5_DANRE	24764.9	34484.3	28928.6	24556.1	24279.2	24381.2
A0A0R4IPF9;A0A0R4IZ75;E7FF94;F1RDP2;Q561U3	gabrg1;gabrg1;gabrg2;gabrg2;LOC553402	Uncharacterized protein (Fragment);Uncharacterized protein;Gamma-aminobutyric acid (GABA) A receptor, gamma 2 (Fragment);Gamma-aminobutyric acid (GABA) A receptor, gamma 2;LOC553402 protein (Fragment)	A0A0R4IPF9_DANRE;A0A0R4IZ75_DANRE;E7FF94_DANRE;F1RDP2_DANRE;Q561U3_DANRE	11350.2	16704.1	21470.5	4234.4	7220.36	15988.4
A0A0R4IPG9	agrn	Agrin	A0A0R4IPG9_DANRE	25751.7	13416.8	23492.5	13978.4	30703.7	26538.4
A0A0R4IPH2	tubb2b	Tubulin beta chain	A0A0R4IPH2_DANRE	267016	358565	285872	292148	202130	130321
A0A0R4IPK7;A5WWM0;A7YYH5;Q7SXY0	vps4b	Vacuolar protein sorting 4b homolog B (S. cerevisiae);Vacuolar protein sorting 4b homolog B (S. cerevisiae);Vps4b protein;Vacuolar protein sorting 4b (Yeast)	A0A0R4IPK7_DANRE;A5WWM0_DANRE;A7YYH5_DANRE;Q7SXY0_DANRE	138916	32832.5	77535.3	102363	64769.3	25455.6
A0A0R4IPK9;F1Q931	larp1b	La ribonucleoprotein domain family, member 1B;La ribonucleoprotein domain family, member 1B	A0A0R4IPK9_DANRE;F1Q931_DANRE	71386.4	67927.5	63960.2	52308.4	61303	63050
A0A0R4IPN2;F1QEL4;F6PE91;Q502G6	sptlc1	Serine palmitoyltransferase, long chain base subunit 1;Serine palmitoyltransferase, long chain base subunit 1 (Fragment);Serine palmitoyltransferase, long chain base subunit 1;Zgc:112247	A0A0R4IPN2_DANRE;F1QEL4_DANRE;F6PE91_DANRE;Q502G6_DANRE	27911.6	29009.2	20584.3	20845.5	14187.5	15252.5
A0A0R4IPN7;F1QC72;Q7ZVJ9	agps	Alkylglycerone-phosphate synthase	A0A0R4IPN7_DANRE;F1QC72_DANRE;Q7ZVJ9_DANRE	6418.21	13352.1	6764.62	9864.79	6903.07	6102.16
A0A0R4IPT7	rab1bb	RAB1B, member RAS oncogene family b	A0A0R4IPT7_DANRE	85096.1	107658	205883	138771	205956	142660
A0A0R4IPV1;Q568L9	alad	Delta-aminolevulinic acid dehydratase	A0A0R4IPV1_DANRE;Q568L9_DANRE	78509.3	61144.4	109277	112596	127800	140763
A0A0R4IPV5;A0A0R4ISX6	p4hb	Protein disulfide-isomerase	A0A0R4IPV5_DANRE;A0A0R4ISX6_DANRE	1.14872e+06	1.16059e+06	1.59652e+06	1.63142e+06	1.70876e+06	1.01007e+06
A0A0R4IPX0;A3KPZ6	ppt2	Palmitoyl-protein thioesterase 2;Novel protein similar to verebrate palmitoyl-protein thioesterase 2 (PPT2)	A0A0R4IPX0_DANRE;A3KPZ6_DANRE	24779.6	25066.7	20672.2	24169	32054.4	28077.4
A0A0R4IQ11	scinla	Scinderin-like a	A0A0R4IQ11_DANRE	342379	245331	238325	275466	215555	310193
A0A0R4IQ22;A0A0R4ITF4;A7YY06;F1QWC0;F1QWC1;F1QWC8;F1QZC5;F1R707;F1RA44;F8W5V6;H0WEL8;H0WF19;Q6NYE9;X1WB94	si:ch1073-110a20.7;zgc:173915;zgc:171687;mfap4;zgc:173915;si:ch1073-110a20.7;zgc:171687;si:zfos-2330d3.7;si:zfos-2330d3.1;si:zfos-2330d3.3;zgc:173915;mfap4;mfap4;si:ch1073-110a20.7	Si:ch1073-110a20.7;Zgc:173915;Zgc:171687 protein;Microfibril-associated protein 4;Zgc:173915;Si:ch1073-110a20.7 (Fragment);Zgc:171687;Si:zfos-2330d3.7;Si:zfos-2330d3.1;Si:zfos-2330d3.3 (Fragment);Zgc:173915 (Fragment);Microfibril-associated protein 4 (Fragment);Zgc:77076;Si:ch1073-110a20.7	A0A0R4IQ22_DANRE;A0A0R4ITF4_DANRE;A7YY06_DANRE;F1QWC0_DANRE;F1QWC1_DANRE;F1QWC8_DANRE;F1QZC5_DANRE;F1R707_DANRE;F1RA44_DANRE;F8W5V6_DANRE;H0WEL8_DANRE;H0WF19_DANRE;Q6NYE9_DANRE;X1WB94_DANRE	35279.5	31644.5	29758.6	29024	13936.6	25649.2
A0A0R4IQ31;B3DHW2;Q6K197	rela	V-rel avian reticuloendotheliosis viral oncogene homolog A;V-rel reticuloendotheliosis viral oncogene homolog A;p65 transcription factor	A0A0R4IQ31_DANRE;B3DHW2_DANRE;Q6K197_DANRE	12487	19613.4	5339.39	17260.4	5336.16	9884.59
A0A0R4IQ46;A7MC16	cyp2aa12	Cytochrome P450, family 2, subfamily AA, polypeptide 12;Zgc:171945 protein	A0A0R4IQ46_DANRE;A7MC16_DANRE	6505.04	14006.3	21999.1	10808.2	6163.74	6392.2
A0A0R4IQ55;A2BFN6;A2BFN7;Q7T336	hmbsa	Hydroxymethylbilane synthase a;Hydroxymethylbilane synthase a;Hydroxymethylbilane synthase a (Fragment);Hydroxymethylbilane synthase a	A0A0R4IQ55_DANRE;A2BFN6_DANRE;A2BFN7_DANRE;Q7T336_DANRE	8983.34	8260.68	22368.3	7335.56	14968	5493.84
A0A0R4IQ63;A0A0R4IW99;Q5XJJ7	cyp2k16	Cytochrome P450, family 2, subfamily K, polypeptide16;Cytochrome P450, family 2, subfamily K, polypeptide16;Zgc:101876	A0A0R4IQ63_DANRE;A0A0R4IW99_DANRE;Q5XJJ7_DANRE	19927.9	49310.1	47122.1	41245.1	12864.5	19913.3
A0A0R4IQ78;Q7ZWJ7	rpl34	60S ribosomal protein L34	A0A0R4IQ78_DANRE;RL34_DANRE	2.58987e+06	1.95016e+06	1741056	2.30767e+06	1.83627e+06	2.08575e+06
A0A0R4IQ83	si:ch211-156b7.4	Si:ch211-156b7.4	A0A0R4IQ83_DANRE	5277.31	25402.2	149691	84085.3	167546	134181
A0A0R4IQ88;A9JRU8;F1QFG4;Q08C44	dglucy	C17h14orf159 homolog (H. sapiens);C14orf159 protein (Fragment);C17h14orf159 homolog (H. sapiens);C14orf159 protein (Fragment)	A0A0R4IQ88_DANRE;A9JRU8_DANRE;F1QFG4_DANRE;Q08C44_DANRE	21944.7	5641.98	19885.3	5885.04	17797.6	5568.37
A0A0R4IQ91;E7FCS3	zgc:165453	Zgc:165453	A0A0R4IQ91_DANRE;E7FCS3_DANRE	31999.2	7155.45	16676.4	25664.4	12226.8	5259.42
A0A0R4IQA6;Q66HY8	pdxdc1	Pyridoxal-dependent decarboxylase domain-containing protein 1	A0A0R4IQA6_DANRE;PDXD1_DANRE	32198	18222.3	11186.5	6694.62	11415.4	9318.46
A0A0R4IQB8;A0A286Y8W6	ftsj3	pre-rRNA processing protein FTSJ3	A0A0R4IQB8_DANRE;A0A286Y8W6_DANRE	40917.4	26229.4	30023.1	7338.29	46857.4	7755.63
A0A0R4IQD3;F1RDD7;Q9YGC9	sms	Spermine synthase	A0A0R4IQD3_DANRE;F1RDD7_DANRE;Q9YGC9_DANRE	32743.7	27055.6	28026	22222.8	28131.9	27644.5
A0A0R4IQG7;F1QVQ6;F1QVR0;Q800V0	nos1	Nitric oxide synthase	A0A0R4IQG7_DANRE;F1QVQ6_DANRE;F1QVR0_DANRE;Q800V0_DANRE	35811.4	26564.7	14587.6	30164.2	12536.2	28623.5
A0A0R4IQG9;E9QD09;F1QD93	ppp3ca	Serine/threonine-protein phosphatase	A0A0R4IQG9_DANRE;E9QD09_DANRE;F1QD93_DANRE	83527.2	76756.1	79519.3	74829.9	74875.9	80624.1
A0A0R4IQH8;E9QGU4;Q7ZYX4	cct6a	Chaperonin-containing TCP1, subunit 6A (zeta 1);Chaperonin-containing TCP1, subunit 6A (zeta 1);Chaperonin-containing TCP1, subunit 6A (zeta 1)	A0A0R4IQH8_DANRE;E9QGU4_DANRE;Q7ZYX4_DANRE	945986	875209	777825	884803	749543	781397
A0A0R4IQN2;A2BHD8	hexb	Beta-hexosaminidase	A0A0R4IQN2_DANRE;A2BHD8_DANRE	172742	142734	114001	200238	174228	149328
A0A0R4IQN8	naca	Nascent polypeptide-associated complex subunit alpha	A0A0R4IQN8_DANRE	677134	636921	588278	707811	636828	798529
A0A0R4IQP4;E7F3K0;Q802F2	selenot1a	Selenoprotein T;Selenoprotein T;Thioredoxin reductase-like selenoprotein T1a	A0A0R4IQP4_DANRE;E7F3K0_DANRE;SELTA_DANRE	12963.7	19427.4	20151.8	23129.8	26389.9	23359.8
A0A0R4IQP5;A7MCK9;Q7SXP0	sec22bb	Vesicle-trafficking protein SEC22b-B;Sec22bb protein;Vesicle-trafficking protein SEC22b-B	A0A0R4IQP5_DANRE;A7MCK9_DANRE;S22BB_DANRE	43715.5	36631	79314.2	85340.8	93220.6	69136.7
A0A0R4IQR0;A0A0R4IRK9;A7MC00	mapre2	Microtubule-associated protein, RP/EB family, member 2 (Fragment);Microtubule-associated protein, RP/EB family, member 2;Microtubule-associated protein, RP/EB family, member 2	A0A0R4IQR0_DANRE;A0A0R4IRK9_DANRE;A7MC00_DANRE	56940.1	73125	93843.8	88383.3	93004	117106
A0A0R4IQV2;E7FB97;E9QF92;F1QA97	dctn2	Dynactin subunit 2	A0A0R4IQV2_DANRE;E7FB97_DANRE;E9QF92_DANRE;F1QA97_DANRE	29132.6	46876.9	64330.2	66470.6	79085.7	73942.8
A0A0R4IQV3;A0A0R4IUB2;E7FCF8;E9QEX9	ankhd1	Ankyrin repeat and KH domain-containing 1	A0A0R4IQV3_DANRE;A0A0R4IUB2_DANRE;E7FCF8_DANRE;E9QEX9_DANRE	6012.06	5735.04	4742.83	10213.3	5073.8	9663.71
A0A0R4IQW7	utp20	UTP20 small subunit (SSU) processome component	A0A0R4IQW7_DANRE	24918.4	16562.8	34388.5	9349.12	24045.4	15804.6
A0A0R4IQZ3;A3KNV0;A8E5M2;F1QX93;Q6DBW7	eci1	Enoyl-CoA delta isomerase 1;Dci protein (Fragment);Dci protein (Fragment);Enoyl-CoA delta isomerase 1 (Fragment);Dci protein (Fragment)	A0A0R4IQZ3_DANRE;A3KNV0_DANRE;A8E5M2_DANRE;F1QX93_DANRE;Q6DBW7_DANRE	64940.7	105174	49398.9	104713	62195.4	98451.5
A0A0R4IR09;F1QCV2;Q803K0	hdac10	Histone deacetylase	A0A0R4IR09_DANRE;F1QCV2_DANRE;Q803K0_DANRE	68483.2	74148.9	67144.5	49951.3	63789.9	8226.79
A0A0R4IR17	arid1ab	AT-rich interactive domain 1Ab (SWI-like) (Fragment)	A0A0R4IR17_DANRE	6623.24	25153.7	28580.7	5056.48	10178.4	5344.05
A0A0R4IR22;F6P9N2;Q561X4;Q5CZV3;X1WBC0;X1WDE9	nfyba;nfybb;nfyba;nfybb;nfybb;nfyba	Nuclear transcription factor Y, beta a;Nuclear transcription factor Y, beta b (Fragment);Nuclear transcription factor Y, beta a;Nfyb protein;Nuclear transcription factor Y, beta b (Fragment);Nuclear transcription factor Y, beta a (Fragment)	A0A0R4IR22_DANRE;F6P9N2_DANRE;Q561X4_DANRE;Q5CZV3_DANRE;X1WBC0_DANRE;X1WDE9_DANRE	253014	257191	244667	240012	289093	210951
A0A0R4IR54;M5BFV8	prp	Persistent plexus;Collagen type XXII alpha 1 chain	A0A0R4IR54_DANRE;M5BFV8_DANRE	9768.59	21445.2	21757.4	10106.7	9510.42	14678.2
A0A0R4IR75;Q7ZUY9	stt3a	STT3A, subunit of the oligosaccharyltransferase complex (catalytic);Integral membrane protein 1	A0A0R4IR75_DANRE;Q7ZUY9_DANRE	425309	406717	361848	392040	406618	340898
A0A0R4IR90;F1R617;Q7T158	myo1b	Myosin IB;Myosin IB;Novel protein similar to rodent myosin Ib (MYO1B) (Fragment)	A0A0R4IR90_DANRE;F1R617_DANRE;Q7T158_DANRE	33154.4	39970.4	31589.2	24046.6	30081.8	27725.8
A0A0R4IR98;F1Q9X9	trap1	TNF receptor-associated protein 1	A0A0R4IR98_DANRE;F1Q9X9_DANRE	40114.7	41451.4	38631.8	20579.1	30516.6	29578.8
A0A0R4IRA1;A7MCK2;Q6QA33	hsd17b12b	Very-long-chain 3-oxoacyl-CoA reductase-B;Hsd17b12b protein;Very-long-chain 3-oxoacyl-CoA reductase-B	A0A0R4IRA1_DANRE;A7MCK2_DANRE;DH12B_DANRE	39258.3	41795.1	55459.4	65116.7	43347.5	82516.2
A0A0R4IRA5;Q6NYZ0;Q803A9	dnajb11	DnaJ (Hsp40) homolog, subfamily B, member 11;DnaJ (Hsp40) homolog, subfamily B, member 11;DnaJ (Hsp40) homolog, subfamily B, member 11	A0A0R4IRA5_DANRE;Q6NYZ0_DANRE;Q803A9_DANRE	41013.1	40184.4	33421.6	38174.4	42562.7	31548.7
A0A0R4IRB5;Q7SX98	gtf2b	General transcription factor IIB	A0A0R4IRB5_DANRE;Q7SX98_DANRE	4659.09	6665.24	14688.9	5342.41	1605.77	5646.24
A0A0R4IRD7;Q6TEN9;Q7ZWI2	cpne1	Copine I	A0A0R4IRD7_DANRE;Q6TEN9_DANRE;Q7ZWI2_DANRE	291778	285976	293178	266861	291129	224953
A0A0R4IRE3;Q5RGV0;Q5RGV1	impdh1b	Inosine-5'-monophosphate dehydrogenase;Inosine-5'-monophosphate dehydrogenase;Inosine-5'-monophosphate dehydrogenase 1b	A0A0R4IRE3_DANRE;Q5RGV0_DANRE;IMDH3_DANRE	224757	273122	163836	253361	214356	193050
A0A0R4IRH8;Q6DG42;Q8AW67	pak2a	Non-specific serine/threonine protein kinase	A0A0R4IRH8_DANRE;Q6DG42_DANRE;Q8AW67_DANRE	95265.9	78000.5	82809.7	67931.3	100621	68567.3
A0A0R4IRI2	si:dkey-65b12.6	Si:dkey-65b12.6	A0A0R4IRI2_DANRE	52940.9	55470.2	18846.4	35429	25359.5	4753.99
A0A0R4IRI3;Q6DC80	srl	Sarcalumenin;Srl protein (Fragment)	A0A0R4IRI3_DANRE;Q6DC80_DANRE	1557.85	5523.03	5025.67	8397.73	4924.88	8875.32
A0A0R4IRJ8;Q6NYF2	clic1	Chloride intracellular channel protein	A0A0R4IRJ8_DANRE;Q6NYF2_DANRE	8542.35	8558.61	10908.6	6528.33	11126.7	5768.49
A0A0R4IRK6;Q4KMD2	exosc3	Exosome component 3	A0A0R4IRK6_DANRE;Q4KMD2_DANRE	4830.46	6438.91	6994.05	7755.8	6291.83	7338.46
A0A0R4IRL4;A0A0R4IY77;Q803I6	abcd3a	ATP-binding cassette, sub-family D (ALD), member 3a;ATP-binding cassette, sub-family D (ALD), member 3a;ATP-binding cassette, sub-family D (ALD), member 3a	A0A0R4IRL4_DANRE;A0A0R4IY77_DANRE;Q803I6_DANRE	12798.5	30890.5	31441	33106	4423.26	8424.68
A0A0R4IRL6;F1QLZ8;Q567D7	slc27a4	Solute carrier family 27 (fatty acid transporter), member 4;Solute carrier family 27 (fatty acid transporter), member 4;Zgc:112138	A0A0R4IRL6_DANRE;F1QLZ8_DANRE;Q567D7_DANRE	25091.9	22437.8	17596.4	7386.76	9284.46	7278.88
A0A0R4IRM1	kif5bb	Kinesin-like protein	A0A0R4IRM1_DANRE	161270	138150	147798	111193	131873	81149.3
A0A0R4IRM9;I3VB57;Q6IQ84	mapk11	Mitogen-activated protein kinase	A0A0R4IRM9_DANRE;I3VB57_DANRE;Q6IQ84_DANRE	5044.49	13930.4	12205.8	6414.39	3766.91	26545.4
A0A0R4IRN5;E7F290	si:ch211-222l21.1	Si:ch211-222l21.1	A0A0R4IRN5_DANRE;E7F290_DANRE	18436.3	16306.4	41681.6	147917	102853	73957.4
A0A0R4IRP4;A0A0R4ISM2;C0LSN9;E9QDE5;F1QBV5	kif1b	Kinesin family member 1B;Kinesin family member 1B;Kif1b beta;Kinesin family member 1B;Kinesin family member 1B	A0A0R4IRP4_DANRE;A0A0R4ISM2_DANRE;C0LSN9_DANRE;E9QDE5_DANRE;F1QBV5_DANRE	9464.78	9238.81	16172.6	12390.5	7266.45	12727.7
A0A0R4IRQ4	strn4	Striatin, calmodulin-binding protein 4	A0A0R4IRQ4_DANRE	28673.2	20638.8	24289.1	25344.1	18665.1	8197.2
A0A0R4IRS1	ap1m1	Adaptor-related protein complex 1, mu 1 subunit	A0A0R4IRS1_DANRE	7579.34	87650.4	12363.7	13281.1	90744.1	78024.6
A0A0R4IRS8;A0A0R4IVT5;Q8AWW3	ssr1	Signal sequence receptor, alpha;Signal sequence receptor, alpha;Signal sequence receptor, alpha	A0A0R4IRS8_DANRE;A0A0R4IVT5_DANRE;Q8AWW3_DANRE	521556	527988	442496	548632	562403	483422
A0A0R4IRU2;E7F2D0;E9QJC3	myt1b;myt1a;myt1a	Myelin transcription factor 1b;Myelin transcription factor 1a;Myelin transcription factor 1a	A0A0R4IRU2_DANRE;E7F2D0_DANRE;E9QJC3_DANRE	17404.7	3903.97	16565.7	4169.65	26158.3	20649.8
A0A0R4IRW7;B0V123	ncapd2	Condensin complex subunit 1	A0A0R4IRW7_DANRE;B0V123_DANRE	45695.5	43382.2	43207.5	33305.6	42010.9	34301.5
A0A0R4IS01;B7ZV47;F1QUP0;F1R680;Q6PFJ7	smpd4	Sphingomyelin phosphodiesterase 4;Smpd4 protein;Sphingomyelin phosphodiesterase 4 (Fragment);Sphingomyelin phosphodiesterase 4;Sphingomyelin phosphodiesterase 4	A0A0R4IS01_DANRE;B7ZV47_DANRE;F1QUP0_DANRE;F1R680_DANRE;NSMA3_DANRE	6292.32	8709.32	4750.59	9758.4	4847.81	9233.29
A0A0R4IS05;Q9PTF3	nme3	Nucleoside diphosphate kinase	A0A0R4IS05_DANRE;Q9PTF3_DANRE	299643	663072	854502	884471	142661	998598
A0A0R4IS09	col14a1b	Collagen, type XIV, alpha 1b (Fragment)	A0A0R4IS09_DANRE	31460.5	39756	23487	30828.8	25878.5	24577.5
A0A0R4IS10;F1R2E0	hnrnpm	Heterogeneous nuclear ribonucleoprotein M	A0A0R4IS10_DANRE;F1R2E0_DANRE	1.02116e+06	707393	724890	903284	627513	719861
A0A0R4IS22;Q7SYI9	zgc:66475	Zgc:66475	A0A0R4IS22_DANRE;Q7SYI9_DANRE	8649.06	17380	6776.1	26960.8	24033.6	21220.1
A0A0R4IS23;A2BEA6	arid3c;arid3a	AT-rich interactive domain 3C (BRIGHT-like);AT-rich interactive domain-containing protein 3A	A0A0R4IS23_DANRE;ARI3A_DANRE	5954.72	12283.5	7600.65	4548.65	7756.21	4303.89
A0A0R4IS33;Q802C7	tardbp	TAR DNA-binding protein	A0A0R4IS33_DANRE;Q802C7_DANRE	130312	96295.7	82440.5	139507	114271	46531.1
A0A0R4IS36;A0A286Y902;B0V151	sh3glb1b	SH3-domain GRB2-like endophilin B1b	A0A0R4IS36_DANRE;A0A286Y902_DANRE;B0V151_DANRE	5366.9	13149.4	5819.99	11955.1	10977.3	11311.8
A0A0R4IS53;E7F237	gapvd1	GTPase-activating protein and VPS9 domains 1	A0A0R4IS53_DANRE;E7F237_DANRE	24421.5	26121.2	17405.4	19860	20497.6	9123.41
A0A0R4IS70;A2BFY7;B0JZP4	purba	Purine-rich element-binding protein Ba;Purine-rich element-binding protein Ba;LOC564840 protein (Fragment)	A0A0R4IS70_DANRE;A2BFY7_DANRE;B0JZP4_DANRE	138723	116814	100566	104150	83812.1	90779.7
A0A0R4IS87	atrxl	Alpha thalassemia/mental retardation syndrome X-linked,-like	A0A0R4IS87_DANRE	5511.92	27439.9	12075.3	5878.5	11833.1	6212.82
A0A0R4IS93;B1H1J4	ddx21	DEAD (Asp-Glu-Ala-Asp) box helicase 21	A0A0R4IS93_DANRE;B1H1J4_DANRE	47129.5	58983.8	40162.2	20309.4	5849.31	11140.8
A0A0R4ISA9;A0A0R4IXR7;A1L1Y0;F1QE33;F1QMT0;F1QRR2;Q4KMK5	dct	Dopachrome tautomerase;Dopachrome tautomerase;Dct protein;Dopachrome tautomerase;Dopachrome tautomerase (Fragment);Dopachrome tautomerase;Dopachrome tautomerase	A0A0R4ISA9_DANRE;A0A0R4IXR7_DANRE;A1L1Y0_DANRE;F1QE33_DANRE;F1QMT0_DANRE;F1QRR2_DANRE;Q4KMK5_DANRE	9107.31	8031.45	51425.1	6956.83	59877.9	41020.8
A0A0R4ISB3;A2BHN0	anxa3a	Annexin	A0A0R4ISB3_DANRE;A2BHN0_DANRE	48178.1	30557.5	50426.6	54525.9	57763.8	36486.3
A0A0R4ISB5;A0A0R4IUZ0;A0A0R4IXN4;Q7ZV21	lztfl1	Leucine zipper transcription factor-like 1;Leucine zipper transcription factor-like 1;Leucine zipper transcription factor-like 1 (Fragment);Leucine zipper transcription factor-like 1	A0A0R4ISB5_DANRE;A0A0R4IUZ0_DANRE;A0A0R4IXN4_DANRE;Q7ZV21_DANRE	32080.6	21581.5	29978.6	43441.5	49493.4	38020.8
A0A0R4ISC3	map1sa	Microtubule-associated protein 1Sa	A0A0R4ISC3_DANRE	12277.5	10770.2	22579.7	33574.7	37877.2	29734.6
A0A0R4ISC7;F1R2U4;Q6DGY8;Q7SXN6;Q90ZS4	psma6b;psma6a;psma6b;psma6a;psma6a	Proteasome subunit alpha type	A0A0R4ISC7_DANRE;F1R2U4_DANRE;Q6DGY8_DANRE;Q7SXN6_DANRE;Q90ZS4_DANRE	135960	133438	115342	125621	131114	101607
A0A0R4ISG0;I3IS11;Q803L0;Z4YIC2	lin28a	Protein lin-28 homolog A;Protein lin-28 homolog A;Protein lin-28 homolog A;Protein lin-28 homolog A (Fragment)	A0A0R4ISG0_DANRE;I3IS11_DANRE;LN28A_DANRE;Z4YIC2_DANRE	27259.5	28383	20972.6	19289.7	27443.4	16585.6
A0A0R4ISG3;B3DKP3;Q5GA11;Q5GA13	ogt.1	O-linked N-acetylglucosamine (GlcNAc) transferase, tandem duplicate 1;O-linked N-acetylglucosamine (GlcNAc) transferase (UDP-N-acetylglucosamine:polypeptide-N-acetylglucosaminyl transferase);O-GlcNAc transferase variant 3;O-GlcNAc transferase variant 1	A0A0R4ISG3_DANRE;B3DKP3_DANRE;Q5GA11_DANRE;Q5GA13_DANRE	25228.9	28520	36652.2	22705.8	41292.5	24438.2
A0A0R4ISJ3	xrn2	5'-3' exoribonuclease	A0A0R4ISJ3_DANRE	77309.3	45667.2	38894.2	52904.6	54558.7	60332.8
A0A0R4ISJ4;F1QSU4	pdlim5b	PDZ and LIM domain 5b	A0A0R4ISJ4_DANRE;F1QSU4_DANRE	15432.9	13364.7	10133.1	9897.31	30662	13490.5
A0A0R4ISK1;D6MUD3	col11a1b	Collagen, type XI, alpha 1b;Collagen type XI alpha-1b	A0A0R4ISK1_DANRE;D6MUD3_DANRE	125620	52406.9	106685	43170.7	48208.9	84938.4
A0A0R4ISM3;A0A0R4ITH3;A0A286Y813;Q9DGE0	map2k6	Dual-specificity mitogen-activated protein kinase kinase 6;Dual-specificity mitogen-activated protein kinase kinase 6;Dual-specificity mitogen-activated protein kinase kinase 6;Dual specificity mitogen-activated protein kinase kinase 6	A0A0R4ISM3_DANRE;A0A0R4ITH3_DANRE;A0A286Y813_DANRE;MP2K6_DANRE	104867	74583.8	74701.3	75430.2	74700.5	101213
A0A0R4ISM7;E7F8N8	palm2	Paralemmin 2	A0A0R4ISM7_DANRE;E7F8N8_DANRE	7658.02	7402.82	15953.4	10219.7	4588.86	8269.77
A0A0R4ISP1	zfhx3	Zinc finger homeobox 3	A0A0R4ISP1_DANRE	7345.66	6684.16	12143.9	5911.88	11900.3	6248.09
A0A0R4ISQ0;B3DJ80;F1QC43	plbd1	Phospholipase B-like	A0A0R4ISQ0_DANRE;B3DJ80_DANRE;F1QC43_DANRE	36235.7	50516.5	29927.3	30751.2	29532.5	5434.31
A0A0R4ISR7;F1R264	ephx2	Epoxide hydrolase 2, cytoplasmic;Epoxide hydrolase 2, cytoplasmic	A0A0R4ISR7_DANRE;F1R264_DANRE	47664.5	10652.2	85422.8	42738.7	74450.7	38053.5
A0A0R4IST0;F1RD28;Q7SYK9	zgc:66313	Alpha-amylase	A0A0R4IST0_DANRE;F1RD28_DANRE;Q7SYK9_DANRE	12110.9	29417.4	28446.4	12379.1	6149.76	11946.1
A0A0R4ISV1	heatr5b	HEAT repeat-containing 5B	A0A0R4ISV1_DANRE	9265.61	8010	8458.15	4445.49	5456.94	6972.04
A0A0R4ISW9;Q6DEH7	nek7	NIMA-related kinase 7;NIMA (Never in mitosis gene a)-related kinase 7	A0A0R4ISW9_DANRE;Q6DEH7_DANRE	7442.65	3814.17	7458.6	7089.69	7611.25	4223.45
A0A0R4IT09;Q6P948	pdha1a	Pyruvate dehydrogenase E1 component subunit alpha	A0A0R4IT09_DANRE;Q6P948_DANRE	690074	718766	688257	682247	723484	559261
A0A0R4IT13	si:ch211-244c8.4	Si:ch211-244c8.4	A0A0R4IT13_DANRE	27386.9	20666.1	45123.4	25487	38964.1	33318.2
A0A0R4IT16;F1QSV2;Q6IQR4;Q7ZW03;X1WF35	rtf2	Replication termination factor 2 domain containing 1;Replication termination factor 2 domain containing 1;Zgc:55448 protein;Zgc:55448;Replication termination factor 2 domain containing 1	A0A0R4IT16_DANRE;F1QSV2_DANRE;Q6IQR4_DANRE;Q7ZW03_DANRE;X1WF35_DANRE	27292.9	24615.6	25202.8	26824	31150.4	29835.2
A0A0R4IT32	sult2st2	Sulfotransferase	A0A0R4IT32_DANRE	37111.3	11792.9	50552.7	10364.1	70525	10953.5
A0A0R4IT39;A7MD69	zgc:165656	Zgc:165656;Zgc:165656 protein	A0A0R4IT39_DANRE;A7MD69_DANRE	27943.3	5836.18	12623.6	22856.6	16634.8	9058.47
A0A0R4IT40	si:ch211-286o17.1	Si:ch211-286o17.1	A0A0R4IT40_DANRE	27350.6	27740.5	23360.9	37790	25921.5	14960.8
A0A0R4IT69;F1R222;Q561T8	dctn4	Dynactin 4;Dynactin 4;Zgc:112431	A0A0R4IT69_DANRE;F1R222_DANRE;Q561T8_DANRE	11756.2	71241.5	60452.6	58343.7	4461.24	8497.01
A0A0R4ITA5;Q1LVV8	smc3	Structural maintenance of chromosomes protein	A0A0R4ITA5_DANRE;Q1LVV8_DANRE	112368	122851	103449	82253.6	110974	96894
A0A0R4ITA8;E7FDP2	pfkpa	ATP-dependent 6-phosphofructokinase	A0A0R4ITA8_DANRE;E7FDP2_DANRE	28994	45884.7	28066.1	22944.2	4497.89	19985.3
A0A0R4ITF1	lig3	DNA ligase	A0A0R4ITF1_DANRE	115439	117772	105049	102680	68508.5	71718.9
A0A0R4ITI5	hnrnpr	Heterogeneous nuclear ribonucleoprotein R	A0A0R4ITI5_DANRE	1.0684e+06	1017300	911619	880018	848051	710987
A0A0R4ITI9	si:ch211-199i15.5	Si:ch211-199i15.5 (Fragment)	A0A0R4ITI9_DANRE	33975	49558.6	8960.41	4362.11	8780.7	4610.19
A0A0R4ITK1;Q4V8Q4	golt1bb	Golgi transport 1Bb	A0A0R4ITK1_DANRE;Q4V8Q4_DANRE	31420.4	41848	53438.4	23550.1	29498.5	23428.1
A0A0R4ITL8;Q5XJ60	fundc2	Fun14 domain-containing 2;Zgc:103627	A0A0R4ITL8_DANRE;Q5XJ60_DANRE	51066	53374.5	41963.1	37146.1	46616.3	52477.3
A0A0R4ITP0	pfklb	ATP-dependent 6-phosphofructokinase	A0A0R4ITP0_DANRE	68092.6	75905.3	64171.1	61130.5	54428	77855.7
A0A0R4ITQ6;B3DKI8;Q8AUT3	scfd1	Sec1 family domain-containing 1;Sec1 family domain-containing 1;Novel vesicle-transport related protein	A0A0R4ITQ6_DANRE;B3DKI8_DANRE;Q8AUT3_DANRE	15693.3	18038	31606.1	12238.6	39380.6	19286.3
A0A0R4ITT9;A0A0R4IWP7;F1QKL9;F1QQT3;F1R9E2;Q501W5;Q502G3	lims1;lims2;lims2;lims1;lims2;lims1;lims2	LIM domain-containing protein;LIM domain-containing protein;LIM and senescent cell antigen-like domains 2 (Fragment);LIM domain-containing protein;LIM domain-containing protein;LIM domain-containing protein;LIM domain-containing protein	A0A0R4ITT9_DANRE;A0A0R4IWP7_DANRE;F1QKL9_DANRE;F1QQT3_DANRE;F1R9E2_DANRE;Q501W5_DANRE;Q502G3_DANRE	8519.05	9362.14	7812.84	43088.1	7656.15	4019.76
A0A0R4ITU6;A7E2Q0;Q6PC91	btf3l4	Transcription factor BTF3;Transcription factor BTF3;Transcription factor BTF3 homolog 4	A0A0R4ITU6_DANRE;A7E2Q0_DANRE;BT3L4_DANRE	14795	8708.38	50557.4	17255.5	52273.1	39870.9
A0A0R4ITV7;A4IG07;F1QEW2	si:dkey-183i3.5	Si:dkey-183i3.5;Wu:fb15e04 protein (Fragment);Si:dkey-183i3.5	A0A0R4ITV7_DANRE;A4IG07_DANRE;F1QEW2_DANRE	498575	564568	397981	438507	591167	455834
A0A0R4ITW6;A4FVI2;B1H1I3;E7FAC5;F1Q6W2;F8W2A1;F8W2U4	dlgap2a;dlgap4a;dlgap4a;dlgap2a;dlgap4a;dlgap4a;dlgap4a	Discs, large (Drosophila) homolog-associated protein 2a;Zgc:171808 protein (Fragment);Zgc:171808 protein (Fragment);Discs, large (Drosophila) homolog-associated protein 2a;Discs, large (Drosophila) homolog-associated protein 4a;Discs, large (Drosophila) homolog-associated protein 4a;Discs, large (Drosophila) homolog-associated protein 4a (Fragment)	A0A0R4ITW6_DANRE;A4FVI2_DANRE;B1H1I3_DANRE;E7FAC5_DANRE;F1Q6W2_DANRE;F8W2A1_DANRE;F8W2U4_DANRE	42853.1	49637.5	31200.8	46910.6	46300.4	40379.1
A0A0R4ITX9;B2GTH6;Q8UUR3	cygb1	Cytoglobin-1;Cygb1 protein;Cytoglobin-1	A0A0R4ITX9_DANRE;B2GTH6_DANRE;CYGB1_DANRE	4581.49	5314.33	11173.3	11794.5	14966.5	11980.3
A0A0R4IU00;A5PMI3;Q7ZTI1	nsun2	NOP2/Sun RNA methyltransferase family, member 2;NOP2/Sun RNA methyltransferase family, member 2;NOL1/NOP2/Sun domain family, member 2	A0A0R4IU00_DANRE;A5PMI3_DANRE;Q7ZTI1_DANRE	35875.6	36147.8	46953.7	37911.9	40279	34712.9
A0A0R4IU07;A1L1F4;F1QDE7	pds5a	Sister chromatid cohesion protein PDS5 homolog A	A0A0R4IU07_DANRE;PDS5A_DANRE;F1QDE7_DANRE	49743.8	45093.3	46237.5	35095.9	42913.3	37015.3
A0A0R4IU13;A2AR70;E9QJ10;F1QPT5;F1QWZ1;F1R374;F1R8T1;F6NIB1;F6NXI0;Q32LS8;Q6P945;Q7T325;Q7ZU78;Q803Y6;X1WEC1;X1WEG8	pfkfb1;pfkfb1;pfkfb4a;si:dkey-96f10.1;si:dkey-96f10.1;pfkfb2a;pfkfb4a;pfkfb4b;pfkfb4b;pfkfb4a;pfkfb4b;pfkfb4b;pfkfb2a;pfkfb1;pfkfb2b;pfkfb2b	6-phosphofructo-2-kinase/fructose-2,6-biphosphatase 1;6-phosphofructo-2-kinase/fructose-2,6-biphosphatase 1;6-phosphofructo-2-kinase/fructose-2,6-biphosphatase 4a;Si:dkey-96f10.1;Si:dkey-96f10.1 (Fragment);6-phosphofructo-2-kinase/fructose-2,6-biphosphatase 2a;6-phosphofructo-2-kinase/fructose-2,6-biphosphatase 4a;6-phosphofructo-2-kinase/fructose-2,6-biphosphatase 4b (Fragment);6-phosphofructo-2…	A0A0R4IU13_DANRE;A2AR70_DANRE;E9QJ10_DANRE;F1QPT5_DANRE;F1QWZ1_DANRE;F1R374_DANRE;F1R8T1_DANRE;F6NIB1_DANRE;F6NXI0_DANRE;Q32LS8_DANRE;Q6P945_DANRE;Q7T325_DANRE;Q7ZU78_DANRE;Q803Y6_DANRE;X1WEC1_DANRE;X1WEG8_DANRE	31433.8	37720.3	26980.7	29969	19295.1	30654.5
A0A0R4IU14;A0A286Y7W7;F1QTT0;Q58EM3	man2b1	Alpha-mannosidase	A0A0R4IU14_DANRE;A0A286Y7W7_DANRE;F1QTT0_DANRE;Q58EM3_DANRE	389870	357978	305974	292389	346311	348178
A0A0R4IU19	si:ch211-93f2.1	Si:ch211-93f2.1 (Fragment)	A0A0R4IU19_DANRE	40733.4	42710.9	36918.3	30026.9	44335.1	37108.3
A0A0R4IU34;B2GRX8;F1Q8W2;Q7ZUV7	emsy	BRCA2-interacting transcriptional repressor EMSY;Zgc:56039 protein;BRCA2-interacting transcriptional repressor EMSY (Fragment);BRCA2-interacting transcriptional repressor EMSY	A0A0R4IU34_DANRE;B2GRX8_DANRE;F1Q8W2_DANRE;EMSY_DANRE	1.19462e+06	1.37419e+06	995265	1.07073e+06	1.2608e+06	1.3866e+06
A0A0R4IU47;A9JT13;Q5XJS5	thoc6	THO complex subunit 6 homolog;THO complex 6 homolog (Drosophila);THO complex subunit 6 homolog	A0A0R4IU47_DANRE;A9JT13_DANRE;THOC6_DANRE	43175	43994.6	38790.1	7672.43	26122.1	7259.57
A0A0R4IU50;F1QYT7	mcama	Melanoma cell adhesion molecule a	A0A0R4IU50_DANRE;F1QYT7_DANRE	9345.7	8504.09	13629	6570.19	10793.2	8959.6
A0A0R4IU52;B2B9A8;F1QU23;Q567I0	unc45a	Unc-45 myosin chaperone A;Unc45a;Unc-45 myosin chaperone A;Unc-45 homolog A (C. elegans)	A0A0R4IU52_DANRE;B2B9A8_DANRE;F1QU23_DANRE;Q567I0_DANRE	7914.37	19474.6	8015.14	5414.6	6076.15	13061.8
A0A0R4IU73;Q4QRG0;Q6NWA7;Q803E3	ewsr1b	EWS RNA-binding protein 1b;EWS RNA-binding protein 1b;Ewsr1b protein (Fragment);EWS RNA-binding protein 1b	A0A0R4IU73_DANRE;Q4QRG0_DANRE;Q6NWA7_DANRE;Q803E3_DANRE	91109.9	72676.9	65605.2	74447.6	55980.4	55820.6
A0A0R4IUB5;Q803U8	srsf11	Serine/arginine-rich-splicing factor 11;Splicing factor, arginine/serine-rich 11	A0A0R4IUB5_DANRE;Q803U8_DANRE	153704	160072	176653	105215	179834	165029
A0A0R4IUB7;Q6NUX5;Q7SXK1	metap2b	Methionine aminopeptidase 2;Methionine aminopeptidase (Fragment);Methionine aminopeptidase 2	A0A0R4IUB7_DANRE;Q6NUX5_DANRE;Q7SXK1_DANRE	48374.4	50809.1	32619	43826.3	40967.2	15906.5
A0A0R4IUC5;Q6NWY2	oxsr1b	Oxidative stress-responsive 1b;Oxidative-stress responsive 1b	A0A0R4IUC5_DANRE;Q6NWY2_DANRE	27639.3	20401.5	22450.1	14791.5	28584.6	21515.1
A0A0R4IUE2	ndufv3	NADH dehydrogenase (ubiquinone) flavoprotein 3	A0A0R4IUE2_DANRE	9742.13	7603.3	19728.6	6302.83	16881	13978.8
A0A0R4IUG7;B8A4B0;Q6NZ29	glud1a	Glutamate dehydrogenase 1a	A0A0R4IUG7_DANRE;B8A4B0_DANRE;Q6NZ29_DANRE	100837	105896	107123	92008.2	111570	74644.7
A0A0R4IUJ5	nagk	N-acetylglucosamine kinase	A0A0R4IUJ5_DANRE	31660.5	36933.5	24030.4	16766	36509.9	31274.9
A0A0R4IUK3;A8E5C5	dhrs7cb;dhrs7ca	Dehydrogenase/reductase SDR family member 7C-B;Dehydrogenase/reductase SDR family member 7C-A	A0A0R4IUK3_DANRE;DS7CA_DANRE	69049.3	76281.8	63819.4	66490.7	38843.5	56864.5
A0A0R4IUL1;Q5RH04	chchd3a	MICOS complex subunit	A0A0R4IUL1_DANRE;Q5RH04_DANRE	12763.5	11376.6	14910.9	15856.5	20766	18877.9
A0A0R4IUL7;Q4V9P8	camk2g1	Calcium/calmodulin-dependent protein kinase (CaM kinase) II gamma 1	A0A0R4IUL7_DANRE;Q4V9P8_DANRE	191945	143692	162892	140991	124511	95539.2
A0A0R4IUQ1;D6MUD2;F1QSJ2	col11a1a	Collagen, type XI, alpha 1a;Collagen type XI alpha-1a;Collagen, type XI, alpha 1a	A0A0R4IUQ1_DANRE;D6MUD2_DANRE;F1QSJ2_DANRE	397721	395402	418675	298732	398456	349912
A0A0R4IUQ2;A5PN49;F1RDN3;Q6DHP9;Q90415;Q90416	rxrgb;rxrab;rxrab;rxrgb;rxrab;rxrga	Retinoic acid receptor RXR-gamma-B;Retinoid x receptor, alpha b (Fragment);Retinoic acid receptor RXR-alpha-B;Retinoic acid receptor RXR-gamma-B;Retinoic acid receptor RXR-alpha-B;Retinoic acid receptor RXR-gamma-A	A0A0R4IUQ2_DANRE;A5PN49_DANRE;F1RDN3_DANRE;RXRGB_DANRE;RXRAB_DANRE;RXRGA_DANRE	13736.6	16561.1	15104.7	13356	11958.3	11330.2
A0A0R4IUQ8;A9JRG9	afg3l2	AFG3-like AAA ATPase 2	A0A0R4IUQ8_DANRE;A9JRG9_DANRE	24800.3	19245.5	21493.8	15702	17676.1	15247.7
A0A0R4IUQ9;Q6NXA4	ilf3b;ilf3	Interleukin enhancer-binding factor 3b;Interleukin enhancer-binding factor 3 homolog	A0A0R4IUQ9_DANRE;ILF3_DANRE	487224	420533	411539	410403	339373	429816
A0A0R4IUR9;F1QRV6	nap1l4b	Nucleosome assembly protein 1-like 4b	A0A0R4IUR9_DANRE;F1QRV6_DANRE	8772.86	10435.7	27048	10596.4	11538.3	6464.32
A0A0R4IUS4;E7F1L7	flnca	Filamin C, gamma a (actin-binding protein 280);Filamin C, gamma a (actin-binding protein 280)	A0A0R4IUS4_DANRE;E7F1L7_DANRE	24348.2	22910.8	22003.2	25906.4	23154.6	21184.1
A0A0R4IUT6;Q0P483	slc25a42	Mitochondrial coenzyme A transporter SLC25A42	A0A0R4IUT6_DANRE;S2542_DANRE	10202.7	11289.4	9171.63	10973	10926.3	9160.25
A0A0R4IUU4	si:ch1073-205c8.3	Ubiquitin conjugating enzyme E2 M	A0A0R4IUU4_DANRE	173713	166752	171343	158027	190546	114796
A0A0R4IUX2;E7FAN5;F1R704;Q7SXH8	f2	Coagulation factor II (thrombin);Coagulation factor II (thrombin);Coagulation factor II (thrombin);Coagulation factor II (Thrombin)	A0A0R4IUX2_DANRE;E7FAN5_DANRE;F1R704_DANRE;Q7SXH8_DANRE	40379.1	34067	21637.3	21994.3	9985.17	13279.9
A0A0R4IV06;A0A0R4IY00;Q7SXD6	mrpl3	Mitochondrial ribosomal protein L3	A0A0R4IV06_DANRE;A0A0R4IY00_DANRE;Q7SXD6_DANRE	9201.81	10524.4	7802.38	7170.17	5983.16	7577.94
A0A0R4IV16;A9C3R0;Q6DC68	ifrd2	Interferon-related developmental regulator 2	A0A0R4IV16_DANRE;A9C3R0_DANRE;Q6DC68_DANRE	19902.6	16889.8	11528.6	8561.56	5020.96	9048.47
A0A0R4IV38;Q5XJ26;Q7T173	apoob	MICOS complex subunit	A0A0R4IV38_DANRE;Q5XJ26_DANRE;Q7T173_DANRE	37365.5	36418.6	41040.9	50923.1	44314.6	50592.7
A0A0R4IV39;A0A286Y8C1;F1R6C8	ctnnd1	Catenin (cadherin-associated protein), delta 1;Catenin (cadherin-associated protein), delta 1;Catenin (cadherin-associated protein), delta 1	A0A0R4IV39_DANRE;A0A286Y8C1_DANRE;F1R6C8_DANRE	185555	151770	183191	155087	158059	127726
A0A0R4IV50;E7FD66	aass	Aminoadipate-semialdehyde synthase	A0A0R4IV50_DANRE;E7FD66_DANRE	28459.4	26019.4	30381.7	31871.1	32341.9	11467.2
A0A0R4IV90;Q6PBZ8	exosc4	Exosome component 4 (Fragment);Exosc4 protein	A0A0R4IV90_DANRE;Q6PBZ8_DANRE	55422.2	46629.4	50166.2	75680.8	12180.1	38776
A0A0R4IVA0	s100w	S100 calcium-binding protein W	A0A0R4IVA0_DANRE	6390.62	9816.35	35164.7	34968.6	41436.2	25443.3
A0A0R4IVC8;Q6PBX0	cox5ab	Cytochrome c oxidase subunit Vab;Cox5ab protein (Fragment)	A0A0R4IVC8_DANRE;Q6PBX0_DANRE	8410.61	28993.1	46713.2	62607.9	178839	155651
A0A0R4IVD5;Q803G0	erlec1	Endoplasmic reticulum lectin 1;Zgc:55819	A0A0R4IVD5_DANRE;Q803G0_DANRE	17576.9	21174.1	13920.5	14854.4	18287.8	17929.5
A0A0R4IVE2	usp10	Ubiquitin-specific peptidase 10	A0A0R4IVE2_DANRE	155064	160306	145280	141057	169003	121217
A0A0R4IVF6;Q5BJK4	ndufc2	NADH dehydrogenase [ubiquinone] 1 subunit C2	A0A0R4IVF6_DANRE;Q5BJK4_DANRE	23525.2	23492.3	52685.8	38848.3	53649.6	72947.7
A0A0R4IVH3;Q6PBJ2	cfap20	Cilia- and flagella-associated protein 20	A0A0R4IVH3_DANRE;CFA20_DANRE	42820.7	58531.2	9592.06	56454.4	56861	45847.4
A0A0R4IVI7;A0A0R4IYR2;Q566U2	nsdhl	NAD(P)-dependent steroid dehydrogenase-like;NAD(P)-dependent steroid dehydrogenase-like;NAD(P) dependent steroid dehydrogenase-like	A0A0R4IVI7_DANRE;A0A0R4IYR2_DANRE;Q566U2_DANRE	31783.8	51550.4	47426	18334.1	40462.9	37942.5
A0A0R4IVQ9;B5DE28;F6PD25	zfr2	Zinc finger RNA-binding protein 2;Si:ch211-63j24.3 protein;Zinc finger RNA-binding protein 2 (Fragment)	A0A0R4IVQ9_DANRE;B5DE28_DANRE;F6PD25_DANRE	29132.2	40433	4808.53	31898.8	27739.2	8415.7
A0A0R4IVS5	man2a1	Alpha-mannosidase	A0A0R4IVS5_DANRE	4946.96	5397.45	11763.2	5861.69	10115.8	15721.2
A0A0R4IVT0;A0A0R4IWG1;B6IDE6;D7PS91	frem2a	Fras1-related extracellular matrix protein 2a;Fras1-related extracellular matrix protein 2a;Fras1-related extracellular matrix protein 2a;Fras1-like extracellular matrix protein 2a	A0A0R4IVT0_DANRE;A0A0R4IWG1_DANRE;B6IDE6_DANRE;D7PS91_DANRE	101219	95065.4	77711.3	97956.9	108886	64233.9
A0A0R4IVT1;F1R1N8;F1RBW1;Q4V904	hmbox1a;hmbox1b;hmbox1a;hmbox1a	Homeobox-containing 1a;Homeobox-containing 1 b;Homeobox-containing 1a;Homeobox containing 1	A0A0R4IVT1_DANRE;F1R1N8_DANRE;F1RBW1_DANRE;Q4V904_DANRE	4106.76	24177.3	9534.11	19935.4	22084.2	6270.63
A0A0R4IVU8	im:7150988	Im:7150988	A0A0R4IVU8_DANRE	34193.3	29742	23978	26854.8	43052.5	17618
A0A0R4IVV0	mttp	Microsomal triglyceride transfer protein large subunit	MTP_DANRE	69956.2	72742.6	61456	60755.5	53422.7	57839.3
A0A0R4IVX0;B5DDC1;F1QTT2;Q502K9	selenot2	Selenoprotein T;Uncharacterized protein;Selenoprotein T;Selenoprotein T2	A0A0R4IVX0_DANRE;B5DDC1_DANRE;F1QTT2_DANRE;SELT2_DANRE	5394.17	4089.38	5862.06	3918.49	10821.6	3882.79
A0A0R4IVY2	igf2bp2b	Insulin-like growth factor 2 mRNA-binding protein 2b	A0A0R4IVY2_DANRE	106538	73842.8	68449.3	81857.6	71965	89802.2
A0A0R4IVY5;E7F9X9	rock1	Rho-associated protein kinase	A0A0R4IVY5_DANRE;E7F9X9_DANRE	8049.06	7324.22	10113.5	7628.59	6660.28	5726.78
A0A0R4IVY7;A5PLC8	ptmab	Prothymosin alpha-B	A0A0R4IVY7_DANRE;PTMAB_DANRE	9043.86	10911.9	177609	157108	180635	145203
A0A0R4IVZ0	nup153	Nucleoporin 153	A0A0R4IVZ0_DANRE	70385.2	56787.5	59107	42183.6	65193.1	58542.1
A0A0R4IW12;F1RB32;Q32PR4	arfgap2	ADP-ribosylation factor GTPase-activating protein 2;ADP-ribosylation factor GTPase-activating protein 2;Zgc:123303	A0A0R4IW12_DANRE;F1RB32_DANRE;Q32PR4_DANRE	28839.3	57638.3	35416.9	26555.3	37828.6	38011.2
A0A0R4IW20;E9QI05;Q7ZVE4	snap23.1	Synaptosomal-associated protein;Synaptosomal-associated protein (Fragment);Synaptosomal-associated protein	A0A0R4IW20_DANRE;E9QI05_DANRE;Q7ZVE4_DANRE	59833.8	42804.1	53083	35450.3	49127.4	41341.3
A0A0R4IW23;Q08CA5	prps1b	Phosphoribosyl pyrophosphate synthetase 1B	A0A0R4IW23_DANRE;Q08CA5_DANRE	5649.06	4683.59	5910.94	7553.12	4859.5	3789.81
A0A0R4IW25;Q4KME9;Q7ZW39	prps1a	Phosphoribosyl pyrophosphate synthetase 1A	A0A0R4IW25_DANRE;Q4KME9_DANRE;Q7ZW39_DANRE	193244	213190	201925	167800	282623	241481
A0A0R4IW26;A0A286Y8W0;A1L2E2	ebf3a	Early B cell factor 3a	A0A0R4IW26_DANRE;A0A286Y8W0_DANRE;A1L2E2_DANRE	26636.7	25151.3	23696.7	34004.9	25261.4	11665.1
A0A0R4IW29	si:ch73-170d6.2	Si:ch73-170d6.2	A0A0R4IW29_DANRE	192660	310983	160518	213853	166385	177714
A0A0R4IW31;E7F8C7;Q6NV36;Q6TGX8;Q7ZWI3	baiap2l1a	BAI1-associated protein 2-like 1a;BAI1-associated protein 2-like 1a;Baiap2l1a protein;Insulin receptor tyrosine kinase substrate;BAI1-associated protein 2-like 1a	A0A0R4IW31_DANRE;E7F8C7_DANRE;Q6NV36_DANRE;Q6TGX8_DANRE;Q7ZWI3_DANRE	24025.8	34109.5	4088.15	40923.3	4006.16	7219.66
A0A0R4IW44;A9JRY4;B7ZCQ7;F1QS57	zmiz2;zmiz1a;zmiz1a;zmiz1a	Zinc finger, MIZ-type-containing 2;Zgc:175159 protein;Zinc finger, MIZ-type-containing 1a;Zinc finger, MIZ-type-containing 1a	A0A0R4IW44_DANRE;A9JRY4_DANRE;B7ZCQ7_DANRE;F1QS57_DANRE	37201.8	30199	29286	27959.6	36065.1	36230.5
A0A0R4IW71	emilin2b	Elastin microfibril interfacer 2b	A0A0R4IW71_DANRE	5355.72	30956.6	34532.8	20395.7	19717	30890.1
A0A0R4IW78;E7EXK9;F1QXZ4;F1QZ04;Q6NYR6;Q7ZVV2	acy1	Aminoacylase 1;Aminoacylase 1;Aminoacylase 1 (Fragment);Aminoacylase 1;Zgc:55605 protein;Zgc:55605	A0A0R4IW78_DANRE;E7EXK9_DANRE;F1QXZ4_DANRE;F1QZ04_DANRE;Q6NYR6_DANRE;Q7ZVV2_DANRE	7366.42	15694.3	22248	13636.6	19960.9	18038.8
A0A0R4IW82;Q6TGX0;Q7SY38	ndrg3a	Ndrg family member 3a;NDRG family member 3;N-myc downstream regulated family member 3a	A0A0R4IW82_DANRE;Q6TGX0_DANRE;Q7SY38_DANRE	30369.6	64371.6	49684.7	48461.2	66039.2	69440.2
A0A0R4IW89;Q7ZVR3	ppp1cab	Serine/threonine-protein phosphatase	A0A0R4IW89_DANRE;Q7ZVR3_DANRE	97605.1	84755.2	91182.7	112529	96807.7	121286
A0A0R4IW90;B3DJR2;F1QYX4;F8W4K6;Q1LXI2	myo5aa	Myosin VAa;Myo5a protein;Myosin VAa;Myosin VAa;Myosin VAa	A0A0R4IW90_DANRE;B3DJR2_DANRE;F1QYX4_DANRE;F8W4K6_DANRE;Q1LXI2_DANRE	24363.1	32468	22898.7	20316.6	23063.4	25473.8
A0A0R4IWC6;Q7T3A8;Q804H2	anxa1a	Annexin	A0A0R4IWC6_DANRE;Q7T3A8_DANRE;Q804H2_DANRE	225540	165871	185110	340128	163488	179253
A0A0R4IWE1;A0A140LG92;Q6NWI6	fahd2a	Fumarylacetoacetate hydrolase domain-containing 2A;Fumarylacetoacetate hydrolase domain-containing 2A (Fragment);Zgc:85683	A0A0R4IWE1_DANRE;A0A140LG92_DANRE;Q6NWI6_DANRE	100332	87740	92252.5	99842.5	86832.6	167366
A0A0R4IWG3;B8JIB1;Q4QRK0	metap1	Methionine aminopeptidase;Methionine aminopeptidase;Methionine aminopeptidase 1	A0A0R4IWG3_DANRE;B8JIB1_DANRE;MAP11_DANRE	56132.7	149948	107842	45685.9	36626.8	37259.5
A0A0R4IWG6;F1RDH4;F1RDI8;Q6ZM70;Q7ZVU3	nelfb	Negative elongation factor complex member B;Negative elongation factor complex member B;Negative elongation factor complex member B;Negative elongation factor complex member B;Cobra1 protein	A0A0R4IWG6_DANRE;F1RDH4_DANRE;F1RDI8_DANRE;Q6ZM70_DANRE;Q7ZVU3_DANRE	11560.2	30931	15650.3	9620.6	18642.9	9073.81
A0A0R4IWJ1;A8E7E7;F1QHI5;Q8JFT4;Q8JFT5	itsn1;itsn1;itsn1;dZ173A8.1-001;dZ173A8.1-002	Intersectin 1 (SH3 domain protein);Intersectin 1 (SH3 domain protein);Intersectin 1 (SH3 domain protein);Novel protein similar to human intersectin (SH3 domain protein, ITSN1);Novel protein similar to human intersectin (SH3 domain protein, ITSN1)	A0A0R4IWJ1_DANRE;A8E7E7_DANRE;F1QHI5_DANRE;Q8JFT4_DANRE;Q8JFT5_DANRE	15606.7	11058.2	18571.1	9514.05	5831.15	11106.2
A0A0R4IWL6;S6B5C2	pum1	Pumilio RNA-binding family member 1;Pumilio1	A0A0R4IWL6_DANRE;S6B5C2_DANRE	34605.7	29563.9	55974.8	47723.5	70011.6	66828.5
A0A0R4IWM3;F1QH49	gak	Cyclin G-associated kinase	A0A0R4IWM3_DANRE;F1QH49_DANRE	6829.32	6771.13	6078.28	3859.27	6375.88	3862.66
A0A0R4IWM7;F1QJW1;U5U756	dmxl2	Dmx-like 2;Dmx-like 2;Rabconnectin-3a	A0A0R4IWM7_DANRE;F1QJW1_DANRE;U5U756_DANRE	10413.5	7024.02	6391.49	11865.3	7224.66	11226.8
A0A0R4IWN6;A0A1L1QZF0;A0A1L1QZM7;Q4H4B6	scrib	Protein scribble homolog	A0A0R4IWN6_DANRE;A0A1L1QZF0_DANRE;A0A1L1QZM7_DANRE;SCRIB_DANRE	23341.4	20192.9	4617.06	9484.11	30469.7	6493.59
A0A0R4IWN8	si:ch73-281n10.2	Si:ch73-281n10.2	A0A0R4IWN8_DANRE	6194.43	12540.8	8635.93	8625.9	9272.83	9973.6
A0A0R4IWP3;Q6DHI9	psmb2	Proteasome subunit beta 2;Proteasome subunit beta type	A0A0R4IWP3_DANRE;Q6DHI9_DANRE	8511.26	9836.44	258517	329467	327364	320409
A0A0R4IWR5;E7F355	tns1a	Tensin 1a	A0A0R4IWR5_DANRE;E7F355_DANRE	17961.5	5869.81	5104.45	11076.2	5098.19	9435.72
A0A0R4IWR6;A0A140LFR4;A8C985;B3DKN5;E7FDK2;F1R221	mylkb;mylka;mylka;mylka;mylkb;mylka	Myosin light chain kinase b;Myosin, light chain kinase a (Fragment);Myosin light chain kinase 1;Myosin, light chain kinase;Myosin light chain kinase b;Myosin, light chain kinase a	A0A0R4IWR6_DANRE;A0A140LFR4_DANRE;A8C985_DANRE;B3DKN5_DANRE;E7FDK2_DANRE;F1R221_DANRE	502171	596708	558049	504790	589936	481281
A0A0R4IWU7;B1H1M7;F1Q5C6;F1RDC5	xpo7	Exportin 7;Xpo7 protein;Exportin 7;Exportin 7	A0A0R4IWU7_DANRE;B1H1M7_DANRE;F1Q5C6_DANRE;F1RDC5_DANRE	11819.4	5145.02	9259.9	4011.24	9074.19	5013.39
A0A0R4IWV5;Q7T2E9	tmed5	Transmembrane p24-trafficking protein 5;Transmembrane emp24 protein transport domain containing 5	A0A0R4IWV5_DANRE;Q7T2E9_DANRE	5803.46	6157.8	13385.8	14126	28046.8	7979.06
A0A0R4IWW7;Q6NSP0	thrap3b	Thyroid hormone receptor-associated protein 3b;Zgc:85716	A0A0R4IWW7_DANRE;Q6NSP0_DANRE	51751	72076.5	40839.9	39423.6	39648	48539.1
A0A0R4IX64	si:ch73-132f6.5	Si:ch73-132f6.5	A0A0R4IX64_DANRE	12235.4	9116.01	5439.78	9579.11	10152.2	14396.1
A0A0R4IX73;A2CEA7	rasgrf2b;rasgrf2	Ras protein-specific guanine nucleotide-releasing factor 2b;Ras-specific guanine nucleotide-releasing factor 2	A0A0R4IX73_DANRE;RGRF2_DANRE	102359	108776	128063	129499	123273	71048.9
A0A0R4IXA9;Q6P941	cap2	Adenylyl cyclase-associated protein	A0A0R4IXA9_DANRE;Q6P941_DANRE	10307.9	14598.3	45724.4	28655	8482.89	17836.2
A0A0R4IXC2;Q58EK7	sept9b	Septin 9b;Sept9b protein	A0A0R4IXC2_DANRE;Q58EK7_DANRE	59625.9	44345	47105.6	60500.8	49566.9	42010.9
A0A0R4IXC8	tubb6	Tubulin beta chain	A0A0R4IXC8_DANRE	7683.05	8835.98	18220.3	7947.96	8039.13	19346.3
A0A0R4IXD5;B8JIA7;Q5RKQ5	eif4eb	Eukaryotic translation initiation factor 4eb;Eukaryotic translation initiation factor 4eb;Zgc:101581	A0A0R4IXD5_DANRE;B8JIA7_DANRE;Q5RKQ5_DANRE	18787.1	20198.5	28000.8	18078.3	22046.2	4888.66
A0A0R4IXD8	dync1i2b	Dynein, cytoplasmic 1, intermediate chain 2b	A0A0R4IXD8_DANRE	4062.71	4464.78	4772.93	7975.41	4677.21	8428.98
A0A0R4IXF2;D9IWE2	mad1l1	Mitotic arrest deficient 1-like 1	A0A0R4IXF2_DANRE;D9IWE2_DANRE	9675.8	15348.8	25367.2	3690.34	27945.2	13077.7
A0A0R4IXI0;A0A0R4IXZ5;A0A0R4IY87;A2BG46	ankrd13d;ankrd13a;ankrd13d;ankrd13a	Ankyrin repeat domain 13 family, member D;Ankyrin repeat domain 13A;Ankyrin repeat domain 13 family, member D;Ankyrin repeat domain 13A	A0A0R4IXI0_DANRE;A0A0R4IXZ5_DANRE;A0A0R4IY87_DANRE;A2BG46_DANRE	18717.3	7083.11	22961.2	8714.87	35245.2	4852.91
A0A0R4IXJ1;F1QGR7	elavl4	ELAV-like protein	A0A0R4IXJ1_DANRE;F1QGR7_DANRE	638265	707638	515449	554600	545119	474843
A0A0R4IXL0	polr2b	DNA-directed RNA polymerase subunit beta	A0A0R4IXL0_DANRE	119298	118207	95119.2	105628	84352.5	107663
A0A0R4IXL8;Q5U7N6	tln1	Talin 1	A0A0R4IXL8_DANRE;Q5U7N6_DANRE	122843	92463.5	117038	131125	133960	133290
A0A0R4IXM0;Q567K2	esd	S-formylglutathione hydrolase	A0A0R4IXM0_DANRE;Q567K2_DANRE	272317	318945	321847	267912	299952	307930
A0A0R4IXT6	cog1	Component of oligomeric golgi complex 1	A0A0R4IXT6_DANRE	10823	11135.9	8756.67	5724.95	9472.88	8839.12
A0A0R4IXU0;F1QR34;F1QU35;Q6DHD2	psmd5	Proteasome 26S subunit, non-ATPase 5;Proteasome 26S subunit, non-ATPase 5;Proteasome 26S subunit, non-ATPase 5;Zgc:110116 protein (Fragment)	A0A0R4IXU0_DANRE;F1QR34_DANRE;F1QU35_DANRE;Q6DHD2_DANRE	45720.1	49740.3	51274.3	49971.4	21458.3	12003.1
A0A0R4IXZ2	zgc:110171	Zgc:110171	A0A0R4IXZ2_DANRE	33168.4	6074.8	4833.27	17732	4918.37	30274.2
A0A0R4IY34	nudcd3	NudC domain-containing 3	A0A0R4IY34_DANRE	18201.9	21149.5	7913.1	7327.04	6665	4385.73
A0A0R4IY82;Q09SN9;Q6PC42	parvb	Parvin, beta;Affixin;Parvin, beta	A0A0R4IY82_DANRE;Q09SN9_DANRE;Q6PC42_DANRE	4489.74	6058.33	19686	20734.3	26054.6	6211.86
A0A0R4IY96	ints5	Integrator complex subunit 5	A0A0R4IY96_DANRE	6518.65	8886.38	5346.88	7525.17	6492.28	11168.2
A0A0R4IYB2;B0R118;Q7ZUY8	pacsin3	Protein kinase C and casein kinase substrate in neurons 3	A0A0R4IYB2_DANRE;B0R118_DANRE;Q7ZUY8_DANRE	93698.7	83822.5	73793.4	89073.9	55947.6	60662.5
A0A0R4IYB7;E7FD56	naa25	N(alpha)-acetyltransferase 25, NatB auxiliary subunit;N(alpha)-acetyltransferase 25, NatB auxiliary subunit	A0A0R4IYB7_DANRE;E7FD56_DANRE	5316.56	4008.25	9402.71	9559.81	6159.82	3766.96
A0A0R4IYC4;A7YYE6;Q6DGU2	rab11bb	RAB11B, member RAS oncogene family, b;Zgc:92772 protein;RAB11B, member RAS oncogene family, b	A0A0R4IYC4_DANRE;A7YYE6_DANRE;Q6DGU2_DANRE	8164.01	5992.87	25631.5	15123.3	21837.8	12027.3
A0A0R4IYD0;Q24JV7	zgc:136826	40S ribosomal protein S27	A0A0R4IYD0_DANRE;Q24JV7_DANRE	195147	206048	199177	212785	149315	100508
A0A0R4IYF8;A0A286Y912;Q6NYP6	ppm1aa	Protein phosphatase, Mg2+/Mn2+-dependent, 1Aa;Protein phosphatase, Mg2+/Mn2+-dependent, 1Aa;Protein phosphatase type 2C alpha 2	A0A0R4IYF8_DANRE;A0A286Y912_DANRE;Q6NYP6_DANRE	87005.6	93438.2	44819.6	29519.3	119674	37489.5
A0A0R4IYH6;E9QF12;F1Q8Z1;Q5XJT1	dock7	Dedicator of cytokinesis 7;Dedicator of cytokinesis 7;Dedicator of cytokinesis 7;LOC567905 protein (Fragment)	A0A0R4IYH6_DANRE;E9QF12_DANRE;F1Q8Z1_DANRE;Q5XJT1_DANRE	23852	31703.5	42992.3	16875.7	44132.4	3975.47
A0A0R4IYI7;F1QDW0;Q6PFM4;Q7ZU80	lnpk;lnpk;lnpkb;lnpka	Limb and neural patterns b;Limb and neural patterns b;Endoplasmic reticulum junction formation protein lunapark-B;Endoplasmic reticulum junction formation protein lunapark-A	A0A0R4IYI7_DANRE;F1QDW0_DANRE;LNPB_DANRE;LNPA_DANRE	89263.1	84150.8	118294	126179	133671	142433
A0A0R4IYJ8;A2AWE1;A7MCD6;Q5BJJ3	prdx1	Peroxiredoxin 1;Peroxiredoxin 1;Zgc:110343 protein;Zgc:110343	A0A0R4IYJ8_DANRE;A2AWE1_DANRE;A7MCD6_DANRE;Q5BJJ3_DANRE	1.13903e+06	1002401	1224422	1.45756e+06	1.48994e+06	1.3243e+06
A0A0R4IYJ9;Q6PGW3	zgc:63733	Zgc:63733;UPF0668 protein C10orf76 homolog	A0A0R4IYJ9_DANRE;CJ076_DANRE	5408.51	5084.54	29062.7	5756.11	26432.5	27845.7
A0A0R4IYK6;F1Q6G1;F1QCY6;F1QUA6	si:dkeyp-87d1.1;si:dkey-199k11.6;si:dkey-285e18.2;si:dkey-238o14.7	Si:dkeyp-87d1.1 (Fragment);Si:dkey-199k11.6 (Fragment);Si:dkey-285e18.2;Si:dkey-238o14.7	A0A0R4IYK6_DANRE;F1Q6G1_DANRE;F1QCY6_DANRE;F1QUA6_DANRE	53929	39057.5	95197.6	107249	75452.9	94355.6
A0A0R4IYM7;A3KNV2;Q1JPY8;Q6DH15	pspc1	Paraspeckle component 1;Pspc1 protein (Fragment);Paraspeckle component 1;Pspc1 protein (Fragment)	A0A0R4IYM7_DANRE;A3KNV2_DANRE;PSPC1_DANRE;Q6DH15_DANRE	8602.67	19825.9	7395.62	9241.08	7247.3	49354.8
A0A0R4IYQ3;B3DI32	vcla	Vinculin a;Vcl protein	A0A0R4IYQ3_DANRE;B3DI32_DANRE	46404.7	39257.7	52451.2	60687.8	72667.2	76017.5
A0A0R4IYS1	spaca4l	Sperm acrosome-associated 4-like	A0A0R4IYS1_DANRE	17081.9	17064.9	22001.3	16256.2	24508.3	19292.6
A0A0R4IYT0;B2GT58;Q9PW80	igf2bp3	Insulin-like growth factor 2 mRNA-binding protein 3;Igf2bp3 protein;Insulin-like growth factor 2 mRNA-binding protein 3	A0A0R4IYT0_DANRE;B2GT58_DANRE;IF2B3_DANRE	521053	679199	504016	513650	543972	572817
A0A0R4IYW9;A8E5E2;F1QDG0;F1R9R5;Q5CZU1	zgc:112982	Zgc:112982;Zgc:112982;Zgc:112982;Zgc:112982 (Fragment);Zgc:112982	A0A0R4IYW9_DANRE;A8E5E2_DANRE;F1QDG0_DANRE;F1R9R5_DANRE;Q5CZU1_DANRE	38104.5	7249.4	26141.3	7603.61	6464.27	14050.2
A0A0R4IYX1;Q6P3J9	adka	Adenosine kinase a	A0A0R4IYX1_DANRE;Q6P3J9_DANRE	129532	169236	129380	116153	152470	147710
A0A0R4IYX3;A0A286Y976;E7F2M0;F1QU77;Q6DRG7;Z4YIS0	ppp1r12a;ppp1r12a;ppp1r12a;zmp:0000001167;ppp1r12a;ppp1r12a	Protein phosphatase 1 regulatory subunit 12A;Protein phosphatase 1 regulatory subunit 12A;Protein phosphatase 1 regulatory subunit 12A;Zmp:0000001167;Protein phosphatase 1 regulatory subunit 12A;Protein phosphatase 1 regulatory subunit 12A	A0A0R4IYX3_DANRE;A0A286Y976_DANRE;E7F2M0_DANRE;F1QU77_DANRE;MYPT1_DANRE;Z4YIS0_DANRE	39512.7	32435.6	31799.3	31489.7	31533.6	28577.5
A0A0R4IYY0;F1QCN0;Q567H2	zgc:112056	Zgc:112056	A0A0R4IYY0_DANRE;F1QCN0_DANRE;Q567H2_DANRE	44351.6	49182.2	40226.8	28288.1	58494.1	48836.8
A0A0R4IYZ7;B0S738;B0S739;Q6PH72	si:dkey-4e7.3	Si:dkey-4e7.3;Si:dkey-4e7.3 (Fragment);Si:dkey-4e7.3;LOC402865 protein (Fragment)	A0A0R4IYZ7_DANRE;B0S738_DANRE;B0S739_DANRE;Q6PH72_DANRE	8401.69	25047.9	23110.2	16684.4	12462	6915.13
A0A0R4IZ00;F1R902;Q5BKX3	lamp2	Lysosomal-associated membrane protein 2;Lysosomal-associated membrane protein 2 (Fragment);Lysosomal membrane glycoprotein 2	A0A0R4IZ00_DANRE;F1R902_DANRE;Q5BKX3_DANRE	237427	211103	336634	216431	142971	381965
A0A0R4IZ33;Q7ZV43	tollip	Toll-interacting protein	A0A0R4IZ33_DANRE;TOLIP_DANRE	41670.4	8869.7	54343.4	56410.4	76903.1	54826.5
A0A0R4IZ89	si:ch211-212k18.4	Si:ch211-212k18.4	A0A0R4IZ89_DANRE	12709.7	15750.3	15962.9	10479.4	16624.9	16422.7
A0A0R4IZ96;B0R1B8;Q4V9J5	neflb	Neurofilament, light polypeptide b;Neurofilament, light polypeptide b;LOC566027 protein (Fragment)	A0A0R4IZ96_DANRE;B0R1B8_DANRE;Q4V9J5_DANRE	61199	9392.44	14523.7	38789.9	24492.1	11026.6
A0A0R4IZA6;F1R5K7	hspg2	Heparan sulfate proteoglycan 2	A0A0R4IZA6_DANRE;F1R5K7_DANRE	101882	88790.8	88253.3	67768.1	86818.6	68946
A0A0R4IZC5;A3KNL3	pcyt1ba	Phosphate cytidylyltransferase 1, choline, beta a;Pcyt1b protein	A0A0R4IZC5_DANRE;A3KNL3_DANRE	64820.5	5362.36	3974.01	40517.1	3894.31	7018.09
A0A0R4IZE3;A8WG46;Q6P0V0	hnrnph1	Heterogeneous nuclear ribonucleoprotein H1	A0A0R4IZE3_DANRE;A8WG46_DANRE;Q6P0V0_DANRE	253857	289457	173470	3790.25	134454	12309.6
A0A0R4IZF6	arid3b	AT-rich interactive domain 3B (BRIGHT-like)	A0A0R4IZF6_DANRE	27146.9	20215	23404.4	11635.4	11825.3	11009.3
A0A0R4IZG1;A3KDM2;G1K2X4	rtf1	RTF1 homolog, Paf1/RNA polymerase II complex component;RNA polymerase-associated protein Rtf1 homolog;RTF1 homolog, Paf1/RNA polymerase II complex component (Fragment)	A0A0R4IZG1_DANRE;A3KDM2_DANRE;G1K2X4_DANRE	44748.5	42522	12340	7384.93	7120.12	6987.54
A0A0R4IZG6	ptbp2a	Polypyrimidine tract-binding protein 2a	A0A0R4IZG6_DANRE	9461.5	44767.3	10269.4	6145.79	10479.6	5815.08
A0A0R4IZL6;A8KBK8;F1Q665;Q502N9	rragcb;rragca;rragca;rragca	Ras-related GTP-binding Cb;Ras-related GTP binding C;Ras-related GTP-binding Ca;Ras-related GTP binding C	A0A0R4IZL6_DANRE;A8KBK8_DANRE;F1Q665_DANRE;Q502N9_DANRE	79722.2	53829.4	70149.6	50894.6	71295.8	51092.9
A0A0R4IZL7;F1QNE7;Q6PBT2	trappc4	Trafficking protein particle complex 4	A0A0R4IZL7_DANRE;F1QNE7_DANRE;Q6PBT2_DANRE	61323.5	10898.6	40457.1	79512.9	11249.1	6242.09
A0A0R4IZM6;Q3B752	dtymk	Deoxythymidylate kinase (thymidylate kinase)	A0A0R4IZM6_DANRE;Q3B752_DANRE	5827.97	12550.7	33523.8	4451.83	36888.3	20526.1
A0A0R4IZR5;E7FE97	stag2b	Stromal antigen 2b	A0A0R4IZR5_DANRE;E7FE97_DANRE	36699.7	68807.4	30451.9	47425.4	23155.9	43627.7
A0A0R4IZT6	ppp1cc	Serine/threonine-protein phosphatase	A0A0R4IZT6_DANRE	89088.4	96479	79634.9	162126	143426	161338
A0A0R4IZT9;A3KQV5;A3KQV6;A8KBB5;A8WFU4;A8WG67;F1QP30;F1R4X1	zgc:172218;zgc:172218;si:ch211-226h8.8;MGC172218;MGC172218;si:ch211-226h8.8;si:ch211-226h8.11;si:ch211-226h8.11	Zgc:172218;Zgc:172218 (Fragment);Si:ch211-226h8.8 (Fragment);MGC172218 protein;MGC172218 protein;Si:ch211-226h8.11 protein;Si:ch211-226h8.11 (Fragment);Si:ch211-226h8.11	A0A0R4IZT9_DANRE;A3KQV5_DANRE;A3KQV6_DANRE;A8KBB5_DANRE;A8WFU4_DANRE;A8WG67_DANRE;F1QP30_DANRE;F1R4X1_DANRE	76830.1	51881.4	4463.44	101379	4554.79	81572
A0A0R4IZV0;F1QNG7	npc1	Niemann-Pick disease, type C1;Niemann-Pick disease, type C1	A0A0R4IZV0_DANRE;F1QNG7_DANRE	112773	99462.6	99219.6	77463.4	31566.8	80876.4
A0A0R4IZV4;F1QPA7;Q6DEJ5	aarsd1	Alanyl-tRNA-editing protein Aarsd1;Alanyl-tRNA-editing protein Aarsd1;Alanyl-tRNA editing protein Aarsd1	A0A0R4IZV4_DANRE;F1QPA7_DANRE;AASD1_DANRE	3773.81	12746.1	15552	4740.35	24497.7	4485.26
A0A0R4J7R2;E7F632	myo18aa	Myosin XVIIIAa	A0A0R4J7R2_DANRE;E7F632_DANRE	10905.2	5609.38	11501	8931.65	10658.8	8999.28
A0A0R4J8E6;F1R7K1	prpf8	Pre-mRNA-processing factor 8	A0A0R4J8E6_DANRE;F1R7K1_DANRE	210340	237865	280791	174290	220346	244086
A0A0S2I7K2	vclb	Vinculin b	A0A0S2I7K2_DANRE	201170	207472	218327	214820	204922	190132
A0A125S8H9;B0S7S0;L7NKK5	;cntnap2b;cntnap2b	Cntnap2b;Contactin-associated protein-like 2b;Contactin-associated protein-like 2b	A0A125S8H9_DANRE;B0S7S0_DANRE;L7NKK5_DANRE	8234.75	9428.38	7755.69	6290.31	6010.96	5951.82
A0A140LFS0;A8E592;A8KB82;B0BLV4;Q0H0S0;Q5RG15;Q5RG16	si:dkey-241l7.2;si:dkey-241l7.4;zgc:171818;arid1aa;si:dkey-241l7.2;si:dkey-241l7.5;si:dkey-241l7.4	Si:dkey-241l7.2;Si:dkey-241l7.4 protein;Zgc:171818 protein;Zgc:171438 protein;C-type lectin (Fragment);Si:dkey-241l7.5;Si:dkey-241l7.4	A0A140LFS0_DANRE;A8E592_DANRE;A8KB82_DANRE;B0BLV4_DANRE;Q0H0S0_DANRE;Q5RG15_DANRE;Q5RG16_DANRE	2.21423e+06	983895	544123	2.87879e+06	608649	1.93566e+06
A0A140LFT4;F1RAW5	si:dkey-280e21.3	Si:dkey-280e21.3 (Fragment);Si:dkey-280e21.3	A0A140LFT4_DANRE;F1RAW5_DANRE	24619.8	23639.9	19353.5	20186.9	19281.5	21884.9
A0A140LFT8	si:dkey-9l20.3	Si:dkey-9l20.3 (Fragment)	A0A140LFT8_DANRE	262935	271788	246406	245427	205534	244958
A0A140LFZ1;A0A140LH63	si:ch73-368j24.11;si:ch73-368j24.12	Si:ch73-368j24.11;Si:ch73-368j24.12	A0A140LFZ1_DANRE;A0A140LH63_DANRE	3.11149e+06	3.36641e+06	2.31571e+06	2540983	2.33844e+06	3.04369e+06
A0A140LFZ6;E7F112	rbms2a	RNA-binding motif, single stranded-interacting protein 2a (Fragment);RNA-binding motif, single stranded-interacting protein 2a	A0A140LFZ6_DANRE;E7F112_DANRE	7719.51	52018.2	33426.1	8289.18	8119.48	10200.9
A0A140LG01	myg1	Melanocyte proliferating gene 1	A0A140LG01_DANRE	273496	255371	253258	273402	276580	181815
A0A140LG11	si:dkey-56m19.5	Si:dkey-56m19.5	A0A140LG11_DANRE	38072.3	47380.5	43933.4	58187.2	55515.5	50904.7
A0A140LG21;Q7ZUG0	snrpe	Small nuclear ribonucleoprotein E	A0A140LG21_DANRE;RUXE_DANRE	92783.2	91246.2	199211	189328	214113	252632
A0A140LG50	vimr2	Si:dkey-76i15.1 (Fragment)	A0A140LG50_DANRE	79277.4	89133.9	120121	115294	136831	123084
A0A140LG74;A1L138;A7MC71;A8E4Y9;A8E584;F1QJ26;F1QMZ0;F1QNI8;F1QUS3;F1R003;Q05AP6;Q502R0;Q567L3;Q98SS1;Q98SS2;Q98SS3;Q9PWC8	zp2.2;zp2.2;zp2.3;zp2.1;zp2.3;zp2.6;zp2.3;si:zfos-1505d6.3;zp2.5;zp2.1;zp2.1;zp2.6;zp2.6;zp2;zp2;zp2.2;zp2.1	Zona pellucida glycoprotein 2, tandem duplicate 2;Zona pellucida glycoprotein 2.2;Zp2.3 protein (Fragment);Zona pellucida glycoprotein 2;Zona pellucida glycoprotein 2.3;Zona pellucida glycoprotein 2, tandem duplicate 6;Zona pellucida glycoprotein 2, tandem duplicate 3;Si:zfos-1505d6.3;Zona pellucida glycoprotein 2, tandem duplicate 5;Zona pellucida glycoprotein 2, tandem duplicate 1;Zp2 protein;Z…	A0A140LG74_DANRE;A1L138_DANRE;A7MC71_DANRE;A8E4Y9_DANRE;A8E584_DANRE;F1QJ26_DANRE;F1QMZ0_DANRE;F1QNI8_DANRE;F1QUS3_DANRE;F1R003_DANRE;Q05AP6_DANRE;Q502R0_DANRE;Q567L3_DANRE;Q98SS1_DANRE;Q98SS2_DANRE;Q98SS3_DANRE;Q9PWC8_DANRE	94899	54282.4	9073.37	61807.9	29824.6	58645.9
A0A140LGC3	si:ch211-276i12.11	Si:ch211-276i12.11	A0A140LGC3_DANRE	12361.1	21440.4	8300.41	9003.83	54106.2	31412.7
A0A140LGK1;A0A140LGV0	lcp1	Plastin-2	A0A140LGK1_DANRE;A0A140LGV0_DANRE	236392	198088	225117	236209	293960	251159
A0A140LGL3	utrn	Utrophin	A0A140LGL3_DANRE	66885.6	59989.7	46821.6	46901.5	55441.7	33928.8
A0A140LGN9	eif4g3a	Eukaryotic translation initiation factor 4 gamma, 3a	A0A140LGN9_DANRE	22316.3	15834	8624.15	18404.2	13900.6	14759.7
A0A140LGQ4;Q6TLE4	mmgt1	Membrane magnesium transporter 1	A0A140LGQ4_DANRE;MMGT1_DANRE	6894.3	7576.59	15462.1	4699.79	25425.3	4967.08
A0A140LGU1	hp1bp3	Heterochromatin protein 1,-binding protein 3	A0A140LGU1_DANRE	966044	820808	812588	549585	697856	656352
A0A140LGY7;A0A140LH51;F1QIM1	map1aa	Microtubule-associated protein 1Aa	A0A140LGY7_DANRE;A0A140LH51_DANRE;F1QIM1_DANRE	20300	12681.7	14524.7	24175.6	34045.9	30856.4
A0A140LGZ1;A0A140LH11;A0A140LH24;A0A140LH34	si:ch1073-153i20.4;si:dkey-23a13.9;si:dkey-23a13.17;si:ch1073-159d7.7	Si:ch1073-153i20.4;Si:dkey-23a13.9;Si:dkey-23a13.17;Si:ch1073-159d7.7	A0A140LGZ1_DANRE;A0A140LH11_DANRE;A0A140LH24_DANRE;A0A140LH34_DANRE	857231	1.09102e+06	600890	616116	843513	817857
A0A140LH30;Q7SXN5	dnm1l	Dynamin-1-like protein	A0A140LH30_DANRE;DNM1L_DANRE	154427	191702	157167	148313	202998	168123
A0A140LH37;E7FGA5	gsr	Glutathione reductase (Fragment);Glutathione reductase	A0A140LH37_DANRE;E7FGA5_DANRE	120174	86537.7	149627	120643	89628.9	94304.3
A0A140LH79;E7F0V5	map7d3	MAP7 domain-containing 3	A0A140LH79_DANRE;E7F0V5_DANRE	4918.57	5530.13	14321.1	6438.99	12622.1	6805.18
A0A140LH96	si:ch211-113d11.5	Si:ch211-113d11.5	A0A140LH96_DANRE	189968	158992	149801	11191.7	157921	166774
A0A140TAU4;F1R5H6	brd4	Bromodomain-containing protein 4	A0A140TAU4_DANRE;BRD4_DANRE	11539.9	34338.6	8891.08	8660.2	9073.05	8194.19
A0A171EBK3;Q7ZWA3	rbmx	RNA-binding motif protein, X chromosome (Fragment);RNA-binding motif protein, X chromosome	A0A171EBK3_DANRE;RBMX_DANRE	254680	274441	262770	135603	229914	240038
A0A1C9CJ76;B8JK21	casp3a	Caspase 3 (Fragment);Caspase 3, apoptosis-related cysteine peptidase a	A0A1C9CJ76_DANRE;B8JK21_DANRE	112491	119479	121379	120861	192521	141162
A0A1D5NS50;F1QGP8	hmgb3a	High mobility group box 3a	A0A1D5NS50_DANRE;F1QGP8_DANRE	1.22757e+06	1285357	1.24848e+06	1.19667e+06	1.05878e+06	928900
A0A1D5NS74;A0A1D5NSB9	cd99l2	CD99 antigen-like protein 2 (Fragment);CD99 antigen-like protein 2	A0A1D5NS74_DANRE;A0A1D5NSB9_DANRE	109034	101058	73391.2	98544.3	59630.9	107122
A0A1D5NS89;E7F3A5	si:ch211-212k18.7	Si:ch211-212k18.7 (Fragment);Si:ch211-212k18.7	A0A1D5NS89_DANRE;E7F3A5_DANRE	170096	131104	119574	108995	112853	91694
A0A1D5NSC5	si:dkey-10f23.2	Si:dkey-10f23.2	A0A1D5NSC5_DANRE	6229.18	10823.1	5036.87	8840.41	4218.11	15884.5
A0A1D5NSD7;F1QEF4;Q6TNR1	rhpn2	Rhophilin-2 (Fragment);Rhophilin-2;Rhophilin-2	A0A1D5NSD7_DANRE;F1QEF4_DANRE;RHPN2_DANRE	3506.62	4889.13	4896.4	4207.76	10679.5	7067.27
A0A1D5NSG1	tpma	Tropomyosin alpha-1 chain (Fragment)	A0A1D5NSG1_DANRE	11037.6	5593.9	6084.6	6895.02	9452.55	10745.4
A0A1D5NSK2	si:cabz01007794.1	Si:cabz01007794.1 (Fragment)	A0A1D5NSK2_DANRE	19229	33699.5	11993.1	9831.82	37575.2	6791.12
A0A1D5NSQ9;A0A1D5NT24;F1RA88	adam10a	ADAM metallopeptidase domain 10a	A0A1D5NSQ9_DANRE;A0A1D5NT24_DANRE;F1RA88_DANRE	32789.4	39312.2	19176.7	32055.4	13156.2	19202
A0A1D5NSR4;E7F7W5	chd9	Chromodomain helicase DNA-binding protein 9	A0A1D5NSR4_DANRE;E7F7W5_DANRE	73037.1	81744.1	64309.6	80446.8	111445	101965
A0A1D5NSU3;F1Q5Z2;Q6NSP1;Q7ZW64	ap1s1	AP complex subunit sigma	A0A1D5NSU3_DANRE;F1Q5Z2_DANRE;Q6NSP1_DANRE;Q7ZW64_DANRE	15335.4	15791.9	23902.4	28529.6	29715.7	33277.2
A0A1D5NT07;F1QSW6;Q5CZP5	acp2	Acid phosphatase 2, lysosomal (Fragment);Acid phosphatase 2, lysosomal;Zgc:113200	A0A1D5NT07_DANRE;F1QSW6_DANRE;Q5CZP5_DANRE	21891.8	18154	24286.2	24912.8	24751.6	27154.7
A0A1L1QZC5;Q502B4	ddx47	DEAD (Asp-Glu-Ala-Asp) box polypeptide 47;Zgc:112350	A0A1L1QZC5_DANRE;Q502B4_DANRE	22700.2	16738.6	5075.76	8481.43	4973.96	8963.78
A0A1L1QZI9;B0UXF7;F1R6V4	col4a5	Collagen, type IV, alpha 5 (Alport syndrome);Collagen, type IV, alpha 5 (Alport syndrome);Collagen, type IV, alpha 5 (Alport syndrome)	A0A1L1QZI9_DANRE;B0UXF7_DANRE;F1R6V4_DANRE	16310.9	21812.4	19932.9	13766.7	26726.5	10028.9
A0A1L1QZN5;B3DGZ4;E7F4V0;F1Q932	cttn	Cortactin;Cttn protein;Cortactin;Cortactin	A0A1L1QZN5_DANRE;B3DGZ4_DANRE;E7F4V0_DANRE;F1Q932_DANRE	30084.4	37264.3	28610.1	15710.7	32621.2	37780.1
A0A1L1QZU5;E7EZ79;F1QVS8	mybpc3	Myosin-binding protein C, cardiac;Myosin-binding protein C, cardiac;Myosin-binding protein C, cardiac	A0A1L1QZU5_DANRE;E7EZ79_DANRE;F1QVS8_DANRE	83108.4	71669.6	48049.7	69340.3	70123.3	44829.6
A0A1L1QZU7;F1QYN1	col4a6	Collagen, type IV, alpha 6;Collagen, type IV, alpha 6	A0A1L1QZU7_DANRE;F1QYN1_DANRE	10998.3	7480.53	6566.78	9977.44	12062.3	12150.2
A0A1N8PL29;A0A1N8RFI4;Q6IQE0	puf60b	Poly(U)-binding-splicing factor PUF60-B	A0A1N8PL29_DANRE;A0A1N8RFI4_DANRE;PU60B_DANRE	212222	207305	379630	292967	424830	408443
A0A1R4AHH7;E7F742;E9QB97	ca6	Carbonic anhydrase VI (Fragment);Carbonic anhydrase VI;Carbonic anhydrase VI	A0A1R4AHH7_DANRE;E7F742_DANRE;E9QB97_DANRE	27697.8	34136.8	19708.3	11845.8	32814.7	13228.9
A0A286Y7Z1;E7FC95;E9QF63	dnm1b	Dynamin 1b	A0A286Y7Z1_DANRE;E7FC95_DANRE;E9QF63_DANRE	20045.5	36291.9	9963.41	8026.09	39012.5	7720.65
A0A286Y825;Q7ZZ26	lgalslb	Galectin	A0A286Y825_DANRE;Q7ZZ26_DANRE	29138.9	4650.29	5849.17	12015	23273.5	11368.5
A0A286Y843;E9QDP4	larp4aa	La ribonucleoprotein domain family, member 4Aa;La ribonucleoprotein domain family, member 4Aa	A0A286Y843_DANRE;E9QDP4_DANRE	100136	57962.7	66714.5	83453	54810.2	81044.9
A0A286Y855;A4QP66;F1R6K1	phex	Phosphate-regulating endopeptidase homolog, X-linked;Phex protein;Phosphate-regulating endopeptidase homolog, X-linked	A0A286Y855_DANRE;A4QP66_DANRE;F1R6K1_DANRE	35565.5	10195.3	16818.6	5836.41	43725	6453.4
A0A286Y859;F1QD61;Q6P7X6	mtrex	Superkiller viralicidic activity 2-like 2	A0A286Y859_DANRE;F1QD61_DANRE;Q6P7X6_DANRE	71789.8	52251.8	74829.2	92051.8	81592.5	77497.3
A0A286Y869;F1Q6D6	wdfy3	WD repeat and FYVE domain-containing 3	A0A286Y869_DANRE;F1Q6D6_DANRE	44762.2	44010.3	31045.9	27101.1	30252.1	29886.4
A0A286Y884;F1QM39	uacab	Uveal autoantigen with coiled-coil domains and ankyrin repeats b	A0A286Y884_DANRE;F1QM39_DANRE	11186.7	4813.45	12710.1	4075.32	25239	8280.67
A0A286Y889;E9QC91;Q1LWP7	prrc2a	Proline-rich coiled-coil 2A;Proline-rich coiled-coil 2A;Novel protein similar to vertebrate HLA-B associated transcript 2 (BAT2)	A0A286Y889_DANRE;E9QC91_DANRE;Q1LWP7_DANRE	22049.2	23551.4	27272.3	17890.8	24666.5	17001.7
A0A286Y891	crygm2d8	Crystallin, gamma M2d8	A0A286Y891_DANRE	1.39051e+06	1.52611e+06	1.24715e+06	1.55031e+06	1.25923e+06	1.32411e+06
A0A286Y8C3;F1QHH2;Q803J5	;thap12a;thap12a	Uncharacterized protein;Uncharacterized protein;Prkrir protein	A0A286Y8C3_DANRE;F1QHH2_DANRE;Q803J5_DANRE	7605.62	11383.5	12510	7486.7	9906.56	7083.83
A0A286Y8D7;E9QCA9	cul2	Cullin 2	A0A286Y8D7_DANRE;E9QCA9_DANRE	33517	50688.2	28267.8	32970.1	28389.6	5412.84
A0A286Y8E9;Q1JPW4;Q6P1S3	xpnpep1	X-prolyl aminopeptidase (aminopeptidase P) 1, soluble;X-prolyl aminopeptidase (Aminopeptidase P) 1, soluble;X-prolyl aminopeptidase (Aminopeptidase P) 1, Soluble	A0A286Y8E9_DANRE;Q1JPW4_DANRE;Q6P1S3_DANRE	89278.3	172058	149629	124698	129907	198497
A0A286Y8I9;Q6DFZ5	slc2a3a	Solute carrier family 2 (facilitated glucose transporter), member 3a;Solute carrier family 2 (facilitated glucose transporter), member 3a	A0A286Y8I9_DANRE;Q6DFZ5_DANRE	20922.2	28782.8	18823.7	4766.62	44468.6	34665.8
A0A286Y8J6;Q5RIE1	eif2b4	Eukaryotic translation initiation factor 2B, subunit 4 delta;Eukaryotic translation initiation factor 2B, subunit 4 delta	A0A286Y8J6_DANRE;Q5RIE1_DANRE	11618.8	10289.5	8830.69	8617.39	10278.2	5930.27
A0A286Y8J9;A9JRE4;F1QIR8	si:dkeyp-98a7.9;si:ch211-250e5.3;si:dkeyp-98a7.9	Si:dkeyp-98a7.9;LOC561392 protein;Si:dkeyp-98a7.9 (Fragment)	A0A286Y8J9_DANRE;A9JRE4_DANRE;F1QIR8_DANRE	143603	103217	7672.09	174797	20809.3	14892.3
A0A286Y8N7;Q7ZVJ0	pfn2l	Profilin	A0A286Y8N7_DANRE;Q7ZVJ0_DANRE	477852	504930	532512	511979	679694	541334
A0A286Y8P6;E7F9D4;X1WC42;X1WDA7;X1WE77	maptb	Microtubule-associated protein;Microtubule-associated protein;Microtubule-associated protein (Fragment);Microtubule-associated protein;Microtubule-associated protein	A0A286Y8P6_DANRE;E7F9D4_DANRE;X1WC42_DANRE;X1WDA7_DANRE;X1WE77_DANRE	136056	102017	79036.5	55131	59806.7	39950.1
A0A286Y8P7;Q6GMK8	gmppaa	Mannose-1-phosphate guanyltransferase alpha-A	A0A286Y8P7_DANRE;GMPAA_DANRE	29178.4	44247.6	32382.3	30728.4	37535.1	35478.6
A0A286Y8Q6;F1RDR4;Q4V9M5	arl15b	ADP-ribosylation factor-like 15b;ADP-ribosylation factor-like 15b;Arl15b protein (Fragment)	A0A286Y8Q6_DANRE;F1RDR4_DANRE;Q4V9M5_DANRE	4326.16	4925.87	4482.28	7489.74	4392.38	3514.27
A0A286Y8W1;A7MCG6;B2GT73;E7FAL7;F1QJJ7;Q6DBU4	zgc:92380	Zgc:92380;Zgc:92380 protein;Zgc:92380 protein;Zgc:92380;Zgc:92380;Zgc:92380	A0A286Y8W1_DANRE;A7MCG6_DANRE;B2GT73_DANRE;E7FAL7_DANRE;F1QJJ7_DANRE;Q6DBU4_DANRE	64111.6	41431.7	63375.8	86781.5	69799.5	61879.8
A0A286Y908;A7MCB0;A7YYB6;A8KBK3;A8WGK2;B7ZVS7;E7EXI4;E7FGI6;E7FGK8;F1R0Z1;F1R225;F1R872;Q504E2;Q6DHT8	zgc:109934;zgc:173593;zgc:173594;zgc:109934;wu:fj24c01;wu:fj24c01;zgc:109934;LOC558816;zgc:92066;zgc:109934;zgc:109934;zgc:173593;zgc:109934;zgc:92066	Ferritin	A0A286Y908_DANRE;A7MCB0_DANRE;A7YYB6_DANRE;A8KBK3_DANRE;A8WGK2_DANRE;B7ZVS7_DANRE;E7EXI4_DANRE;E7FGI6_DANRE;E7FGK8_DANRE;F1R0Z1_DANRE;F1R225_DANRE;F1R872_DANRE;Q504E2_DANRE;Q6DHT8_DANRE	6037	11969.9	24623	7174.54	40026.4	34273.9
A0A286Y919;E9QGC9;Q6DHF0	myoz1b	Myozenin 1b;Myozenin 1b (Fragment);Myozenin 1b	A0A286Y919_DANRE;E9QGC9_DANRE;Q6DHF0_DANRE	222765	216144	259726	191924	419075	371395
A0A286Y936;E9QIW2;F1QQL0	adar	Adenosine deaminase, RNA-specific;Adenosine deaminase, RNA-specific;Adenosine deaminase, RNA-specific	A0A286Y936_DANRE;E9QIW2_DANRE;F1QQL0_DANRE	12302.8	6361.94	9638.64	5597.11	11266.7	5915.42
A0A286Y939;F1QJW2;F1QLA4;Q90YJ4	ptprsa	Protein tyrosine phosphatase, receptor type, s, a;Protein tyrosine phosphatase, receptor type, s, a;Protein tyrosine phosphatase, receptor type, s, a;Receptor protein-tyrosine phosphatase sigma (Fragment)	A0A286Y939_DANRE;F1QJW2_DANRE;F1QLA4_DANRE;Q90YJ4_DANRE	8355.2	20848.5	20118.1	15320.9	17666.1	22877.2
A0A286Y960;B3DGV1;F1QLX8	stat6	Signal transducer and activator of transcription;Signal transducer and activator of transcription;Signal transducer and activator of transcription 6, interleukin-4-induced (Fragment)	A0A286Y960_DANRE;B3DGV1_DANRE;F1QLX8_DANRE	30669.8	30372.6	23828.7	25460.4	36962.5	6092.9
A0A286Y994;A4QP14;F1Q5U9;F1REF3	zgc:162698	Zgc:162698;Zgc:162698 protein;Zgc:162698;Zgc:162698	A0A286Y994_DANRE;A4QP14_DANRE;F1Q5U9_DANRE;F1REF3_DANRE	372169	244998	972813	18108736	853984	16755343
A0A286Y9B4;F8W315;Q5RHD8	palld	Palladin, cytoskeletal-associated protein;Palladin, cytoskeletal-associated protein;Palladin, cytoskeletal-associated protein	A0A286Y9B4_DANRE;F8W315_DANRE;Q5RHD8_DANRE	51163.3	9227.69	42086.6	38322.3	39611.3	28190.7
A0A286Y9D4;Q7ZTH9;Q8AW60	ivd	Isovaleryl-CoA dehydrogenase;Isovaleryl Coenzyme A dehydrogenase;Isovaleryl Coenzyme A dehydrogenase	A0A286Y9D4_DANRE;Q7ZTH9_DANRE;Q8AW60_DANRE	67510.3	72471.6	71745.3	65521.5	60596.1	66358.4
A0A286Y9D5;Q6PFS4	immt	MICOS complex subunit MIC60	A0A286Y9D5_DANRE;Q6PFS4_DANRE	85239.7	137198	89249.1	121448	103847	112581
A0A286Y9G7;A0A286YA42	si:ch73-366l1.5	Si:ch73-366l1.5	A0A286Y9G7_DANRE;A0A286YA42_DANRE	214363	200497	266929	179387	228249	224109
A0A286Y9H2;E7F5R7;R4GDM7	myo1cb	Myosin Ic, paralog b;Myosin Ic, paralog b;Myosin Ic, paralog b	A0A286Y9H2_DANRE;E7F5R7_DANRE;R4GDM7_DANRE	35441.2	33488.9	44917	9232.61	43812.1	41088.2
A0A286Y9I3;Q1MTI1;Q9I9P6	stx1b	Syntaxin 1B	A0A286Y9I3_DANRE;Q1MTI1_DANRE;Q9I9P6_DANRE	69697	22233.5	27014.3	21487.4	25906.9	30777.2
A0A286Y9L4;Q90ZZ7	aldh3b1	Aldehyde dehydrogenase	A0A286Y9L4_DANRE;Q90ZZ7_DANRE	31921.4	38107.5	33280.3	28468.5	33610.4	51512
A0A286Y9N0		Uncharacterized protein	A0A286Y9N0_DANRE	28107.2	5132.52	13573.9	6601.81	4068.7	7332.36
A0A286Y9N8;F6NM51;I3IS02;Q1L8T2;Q1L8T3	ubap2l	Ubiquitin-associated protein 2-like	A0A286Y9N8_DANRE;F6NM51_DANRE;I3IS02_DANRE;Q1L8T2_DANRE;Q1L8T3_DANRE	29986.5	19311.2	15685.2	21549.3	43470.2	29753.6
A0A286Y9N9;F6NL35	si:ch211-214j24.9	Si:ch211-214j24.9	A0A286Y9N9_DANRE;F6NL35_DANRE	234280	125555	131649	78163.8	109684	130433
A0A286Y9Q5;E7EZK1;E9QEL0	spag9a	Sperm-associated antigen 9a;Sperm-associated antigen 9a;Sperm-associated antigen 9a (Fragment)	A0A286Y9Q5_DANRE;E7EZK1_DANRE;E9QEL0_DANRE	4210.77	2849.76	11318.4	6773.53	3027.06	1115.13
A0A286Y9Q9;A3KQB8;A3KQR5;A3KQR6;A7YYA1;A7YYK0;A8HAI7;B0JZB8;B3DH57;B3DH61;E7EZV4;Q0P4F4	si:ch211-12h2.6;DKEY-240E12.6-001;si:ch73-189n23.1;si:dkey-240e12.6;si:ch73-189n23.1;zgc:174228;si:ch211-12h2.6;zgc:171781;si:dkey-240e12.6;si:dkey-240e12.6;si:ch211-12h2.6;zgc:152936	Si:ch211-12h2.6;Novel galactose binding lectin domain containing protein;Zgc:171781 (Fragment);Si:dkey-240e12.6;Si:ch73-189n23.1 protein;Zgc:174228 protein;Si:ch211-12h2.6;Zgc:171781;Si:dkey-240e12.6 protein;Si:dkey-240e12.6 protein;Si:ch211-12h2.6;Zgc:152936	A0A286Y9Q9_DANRE;A3KQB8_DANRE;A3KQR5_DANRE;A3KQR6_DANRE;A7YYA1_DANRE;A7YYK0_DANRE;A8HAI7_DANRE;B0JZB8_DANRE;B3DH57_DANRE;B3DH61_DANRE;E7EZV4_DANRE;Q0P4F4_DANRE	456160	447516	34618.6	508740	51093.1	655654
A0A286Y9R3;F1QL66;Q1LUX4	capn12	Calpain 12	A0A286Y9R3_DANRE;F1QL66_DANRE;Q1LUX4_DANRE	183687	146486	128960	146994	135886	105627
A0A286Y9R4;A5PMY5;F1RDN5;Q7ZVR5	stam	Signal transducing adaptor molecule (SH3 domain and ITAM motif) 1	A0A286Y9R4_DANRE;A5PMY5_DANRE;F1RDN5_DANRE;Q7ZVR5_DANRE	27245.1	26833.6	29559.6	34212.8	32154.3	31735
A0A286Y9S6;B0UY91	abcd3b	ATP-binding cassette, sub-family D (ALD), member 3b;ATP-binding cassette, sub-family D (ALD), member 3b	A0A286Y9S6_DANRE;B0UY91_DANRE	19860.4	4040.7	31830.1	6143.85	12367.3	6493.26
A0A286Y9U1;B0S6C5	retsatl	Retinol saturase (all-trans-retinol 13,14-reductase)-like;Retinol saturase (all-trans-retinol 13,14-reductase)-like	A0A286Y9U1_DANRE;B0S6C5_DANRE	127996	132367	98750.3	87745.1	186565	185156
A0A286Y9W9;A3KPP9;Q7T2A6	exoc1	Exocyst complex component 1	A0A286Y9W9_DANRE;A3KPP9_DANRE;Q7T2A6_DANRE	16562.1	23396.4	17652.2	25288.1	30764.7	24011.2
A0A286Y9Z5;F1RCA1;Q6P9P3	uba1	Ubiquitin-like modifier-activating enzyme 1;Ubiquitin-like modifier-activating enzyme 1;Ubiquitin-like modifier activating enzyme 1	A0A286Y9Z5_DANRE;F1RCA1_DANRE;Q6P9P3_DANRE	556568	583628	458553	454563	526336	643624
A0A286YA11;F1QF73;F8W5C4	eps15l1a	Epidermal growth factor receptor pathway substrate 15-like 1a	A0A286YA11_DANRE;F1QF73_DANRE;F8W5C4_DANRE	12212.6	11306.3	11614.8	11930.5	9761.18	10584.3
A0A286YA17;E7F6D3;X1WE42	nid2a	Nidogen 2a (osteonidogen)	A0A286YA17_DANRE;E7F6D3_DANRE;X1WE42_DANRE	36097.3	47104.8	74464.7	50456.4	78528.6	63678.1
A0A286YA26;A5WWD7;Q4VBJ3;Q5CZT1	dpp7	Dipeptidyl-peptidase 7;Dipeptidyl-peptidase 7;Dpp7 protein;Dipeptidyl-peptidase 7	A0A286YA26_DANRE;A5WWD7_DANRE;Q4VBJ3_DANRE;Q5CZT1_DANRE	8049.23	9657.16	6935.14	7885.62	5731.15	8076.48
A0A286YA27;F1R0W9	dctn1a	Dynactin 1a	A0A286YA27_DANRE;F1R0W9_DANRE	9952.97	64781.5	31917.4	40826.3	82774.1	47315.2
A0A286YA31	tuba1b	Tubulin alpha chain	A0A286YA31_DANRE	150838	170613	171862	145054	194826	127038
A0A286YA45;A0A286YBI4;Q7ZV50	magt1	Magnesium transporter protein 1	A0A286YA45_DANRE;A0A286YBI4_DANRE;MAGT1_DANRE	10526.3	8869.48	5625.82	11314.8	9946.73	10705.9
A0A286YA76;B5DE36	bcar1	Breast cancer anti-estrogen resistance 1	A0A286YA76_DANRE;B5DE36_DANRE	7232.7	7299.97	25680.9	10521.6	22601.3	21657.5
A0A286YA92;B0S621;Q5PR28	bfsp2	Beaded filament structural protein 2, phakinin;Beaded filament structural protein 2, phakinin;Zgc:103750	A0A286YA92_DANRE;B0S621_DANRE;Q5PR28_DANRE	18851.4	19782.8	9014.87	18036	31483.8	31875.4
A0A286YA95;Q7T070	rhbg	Ammonium transporter Rh type B	A0A286YA95_DANRE;RHBG_DANRE	37321.1	25591.1	16281.2	25636.8	13366	12526
A0A286YAB4;B0S5J6;B0S5J7;Q502M7	asph	Aspartate beta-hydroxylase;Aspartate beta-hydroxylase;Aspartate beta-hydroxylase;Asph protein (Fragment)	A0A286YAB4_DANRE;B0S5J6_DANRE;B0S5J7_DANRE;Q502M7_DANRE	279386	303020	394094	521833	541246	483358
A0A286YAF5;A5WVS2;Q4V9B9	pak2b	Non-specific serine/threonine protein kinase	A0A286YAF5_DANRE;A5WVS2_DANRE;Q4V9B9_DANRE	109968	104477	118290	82515.6	106152	98958.7
A0A286YAF6;Q5TZ29	apobb.1	Apolipoprotein Bb, tandem duplicate 1;Apolipoprotein Bb, tandem duplicate 1	A0A286YAF6_DANRE;Q5TZ29_DANRE	3948201	3728961	3419774	3.40162e+06	2.66087e+06	2.59647e+06
A0A286YAF8;E9QJI4	si:ch211-264f5.6	Si:ch211-264f5.6	A0A286YAF8_DANRE;E9QJI4_DANRE	10504.7	39077.8	25437.5	28769.7	40141.6	33446.1
A0A286YAG4;E7F6H7	dync1i2a	Dynein, cytoplasmic 1, intermediate chain 2a;Dynein, cytoplasmic 1, intermediate chain 2a	A0A286YAG4_DANRE;E7F6H7_DANRE	65106.3	66396.5	69077.7	62704.5	43017.2	64409.4
A0A286YAK6;E7F1Q7;Q7SZF0	zranb2	Zinc finger, RAN-binding domain-containing 2;Zinc finger Ran-binding domain-containing protein 2;Zinc finger Ran-binding domain-containing protein 2	A0A286YAK6_DANRE;E7F1Q7_DANRE;Q7SZF0_DANRE	4748.62	4832.93	4646.87	8432.87	4548.48	10995
A0A286YAK9;Q5XJA3	prrc1	Protein PRRC1	A0A286YAK9_DANRE;PRRC1_DANRE	15468.9	47084.8	10177.4	21737.3	13370.2	29289.2
A0A286YAP4;Q7T3L3	hsp90b1	Heat shock protein 90, beta (grp94), member 1;Chaperone protein GP96	A0A286YAP4_DANRE;Q7T3L3_DANRE	1.22779e+06	1.08829e+06	946994	1.2512e+06	922990	957939
A0A286YAR2;Q6IQB1	rpl5b	Ribosomal protein L5b	A0A286YAR2_DANRE;Q6IQB1_DANRE	290481	260897	238365	255347	170760	185788
A0A286YAT5;B8JJ01;Q52KK7	slc2a15b	Solute carrier family 2 (facilitated glucose transporter), member 15b;Solute carrier family 2 (facilitated glucose transporter), member 15b;Slc2a15b protein	A0A286YAT5_DANRE;B8JJ01_DANRE;Q52KK7_DANRE	9703.21	7538.22	12385.3	7154.77	5342.17	2832.31
A0A286YAU5	clip2	CAP-GLY domain-containing linker protein 2	A0A286YAU5_DANRE	11510.1	41458.8	44644.9	5121.72	12345.3	6481.71
A0A286YAV0;A8WIP5	hcfc1b	Host cell factor C1b	A0A286YAV0_DANRE;A8WIP5_DANRE	18901.1	19033.1	13732.1	12874.4	22903.6	14395.8
A0A286YAW9;F1QYQ1;F1RAV5	rps6ka1	Ribosomal protein S6 kinase	A0A286YAW9_DANRE;F1QYQ1_DANRE;F1RAV5_DANRE	67362.5	67783.5	51625.8	52546.9	44988.1	51368.9
A0A286YAX2;A2ATX1;Q6DRM8;Q6PHE7	polr1c	Polymerase (RNA) I polypeptide C;Polymerase (RNA) I polypeptide C;RNA polymerase I 140 kDa subunit;Polymerase (RNA) I polypeptide C	A0A286YAX2_DANRE;A2ATX1_DANRE;Q6DRM8_DANRE;Q6PHE7_DANRE	10955.1	6676.79	22693.8	4491.81	4157.24	5131.19
A0A286YAZ4;F1R966	cltca	Clathrin heavy chain	A0A286YAZ4_DANRE;F1R966_DANRE	704290	627762	669078	700497	657596	696526
A0A286YAZ5;E7F4R5	hdac8	Phosphorylase b kinase regulatory subunit	A0A286YAZ5_DANRE;E7F4R5_DANRE	11101.7	8577.65	9365.62	6050.6	20294.4	7666.63
A0A286YB12;F1Q5P6	rfc1	Replication factor C subunit 1	A0A286YB12_DANRE;F1Q5P6_DANRE	12901.4	9348.42	7824.31	4657.31	7941.49	4406.7
A0A286YB46;A3KQW7;B2GSS9;Q503I8	ngly1	Peptide-N(4)-(N-acetyl-beta-glucosaminyl)asparagine amidase;Peptide-N(4)-(N-acetyl-beta-glucosaminyl)asparagine amidase;Zgc:110561 protein;Peptide-N(4)-(N-acetyl-beta-glucosaminyl)asparagine amidase	A0A286YB46_DANRE;A3KQW7_DANRE;B2GSS9_DANRE;NGLY1_DANRE	21229.7	35968.2	9620.49	28711.1	49976.1	20014
A0A286YB56;Q5RH29	itih2	Inter-alpha-trypsin inhibitor heavy chain 2	A0A286YB56_DANRE;Q5RH29_DANRE	8605.61	25812.8	27186.4	17651.3	20715	38753
A0A286YB73;X1WD74;X1WG48	ppp6r3	Protein phosphatase 6, regulatory subunit 3;Protein phosphatase 6, regulatory subunit 3 (Fragment);Protein phosphatase 6, regulatory subunit 3	A0A286YB73_DANRE;X1WD74_DANRE;X1WG48_DANRE	65357	62741.6	89233.9	97337	88228.1	92253.9
A0A286YB85;F1QWE6	pkp3b	Plakophilin 3b	A0A286YB85_DANRE;F1QWE6_DANRE	36487.7	21860.6	22703.7	7323.18	15190.6	10503.9
A0A286YB86;F1QZB9;Q5WPB2	magi1b	Membrane-associated guanylate kinase, WW and PDZ domain-containing 1b;Membrane-associated guanylate kinase, WW and PDZ domain-containing 1b;MAGI-1	A0A286YB86_DANRE;F1QZB9_DANRE;Q5WPB2_DANRE	8240.24	10377.6	7436.2	7021.1	8511.23	6531.61
A0A286YB98	crygm2d9	Crystallin, gamma M2d9	A0A286YB98_DANRE	188818	182237	201915	10167.8	201307	158155
A0A286YBA4;Q6DH59	elocb	Transcription elongation factor B (SIII), polypeptide 1b;Transcription elongation factor B (SIII), polypeptide 1b	A0A286YBA4_DANRE;Q6DH59_DANRE	51493.7	43848.9	64480.8	89489.5	75001.8	94389.1
A0A286YBB9;E7F0Z5;X1WD25;X1WGE9	cd3eap	CD3e molecule, epsilon-associated protein;CD3e molecule, epsilon-associated protein;CD3e molecule, epsilon-associated protein (Fragment);CD3e molecule, epsilon-associated protein	A0A286YBB9_DANRE;E7F0Z5_DANRE;X1WD25_DANRE;X1WGE9_DANRE	14808.7	9561.05	10542.8	8303.92	9314.85	9426.91
A0A286YBE9;E7F8G7	pleca	Plectin a	A0A286YBE9_DANRE;E7F8G7_DANRE	263034	221324	240586	272363	258287	206080
A0A286YBG2;Q08BY9	clgn	Calmegin	A0A286YBG2_DANRE;Q08BY9_DANRE	11434.1	8915.26	13961.4	8734.22	22117.1	25465.5
A0A286YBG3;A5WV25;Q6NWY1	mpp1	Membrane protein, palmitoylated 1;Membrane protein, palmitoylated 1;Membrane protein, palmitoylated 1	A0A286YBG3_DANRE;A5WV25_DANRE;Q6NWY1_DANRE	3952.33	8607.45	5143.14	7126.06	10209.9	7682.94
A0A286YBG9;A0JML7	adpgk	ADP-dependent glucokinase	A0A286YBG9_DANRE;A0JML7_DANRE	15947.7	37327.9	38298.6	57641.9	46892.9	29312.5
A0A286YBI9;E7F250	mrc2	Mannose receptor, C type 2;Mannose receptor, C type 2	A0A286YBI9_DANRE;E7F250_DANRE	11484.1	9675.5	10633	6363.4	10850.7	6020.98
A0A286YBM0;E7FAT9;Q7ZW29	kat7b;kat7a;kat7b	Histone acetyltransferase	A0A286YBM0_DANRE;E7FAT9_DANRE;Q7ZW29_DANRE	9701.38	14897.8	6651.7	11114.8	10710.8	13487.8
A0A286YBN1;F1QCP1	prrc2c	Proline-rich coiled-coil 2C	A0A286YBN1_DANRE;F1QCP1_DANRE	46844.7	49152.8	41719	43270.7	43697.4	43989.1
A0A286YBN7;E7EXW8	glg1a	Golgi glycoprotein 1a	A0A286YBN7_DANRE;E7EXW8_DANRE	47685.2	76912.2	54014.3	54236.6	37862.2	33337.5
A0A286YBT4	clic6	Chloride intracellular channel protein	A0A286YBT4_DANRE	186054	160378	179254	173527	197287	197701
A0A286YC03;F8W5B8	pygl	Alpha-1,4 glucan phosphorylase;Alpha-1,4 glucan phosphorylase	A0A286YC03_DANRE;F8W5B8_DANRE	131998	143401	119037	107053	149245	137451
A0A288CFT5;A5PLG5;B3DJA7;Q1LVH7;Q1LXU8	celf5a;zgc:165603;celf5a;celf5a;celf5a	Cugbp, Elav-like family member 5a;Zgc:165603;Brunol5 protein;Cugbp, Elav-like family member 5a (Fragment);Novel protein similar to vertebrate trinucleotide repeat containing 4 (TNRC4) (Fragment)	A0A288CFT5_DANRE;A5PLG5_DANRE;B3DJA7_DANRE;Q1LVH7_DANRE;Q1LXU8_DANRE	271998	292879	256858	231247	255707	229520
A0A2L2BH75;E7F2W2;E9QET4	zo1.1;tjp1a;tjp1a	Zonula occludens-1;Tight junction protein 1a;Tight junction protein 1a	A0A2L2BH75_DANRE;E7F2W2_DANRE;E9QET4_DANRE	85887.9	103348	94592.7	86509.1	80735.5	74968
A0A4W4;A4JYF6	negr1	Kilon;Zgc:100871 (Fragment)	A0A4W4_DANRE;A4JYF6_DANRE	38385.3	36024.4	36385.1	8453.79	4199.7	30771.5
A0AUQ3;Q7ZUC4;Q7ZUV9	ccdc6b;ccdc6a;ccdc6b	Ccdc6b protein;Ccdc6a protein;Coiled-coil domain containing 6b	A0AUQ3_DANRE;Q7ZUC4_DANRE;Q7ZUV9_DANRE	16328.3	12047	21307.7	9062.78	33399.4	25242.5
A0AUR2;Q5EAR8	srl	Sarcalumenin;Srl protein (Fragment)	A0AUR2_DANRE;Q5EAR8_DANRE	670225	769231	475973	533849	536750	598574
A0AUR8	dars	Zgc:154056	A0AUR8_DANRE	566377	435755	509282	509648	440870	467157
A0EXC6;A4FUP0	sult2st3	Sulfotransferase	A0EXC6_DANRE;A4FUP0_DANRE	10926.4	10741.8	14709.4	14135.5	17540.6	11146.6
A0JMB6;A2BIQ8;A4IFX9;X1WDX4	zcchc8	Zcchc8 protein (Fragment);Zinc finger, CCHC domain-containing 8;Zcchc8 protein;Zinc finger, CCHC domain-containing 8	A0JMB6_DANRE;A2BIQ8_DANRE;A4IFX9_DANRE;X1WDX4_DANRE	49467.6	37841.5	45387.8	37193.8	51558.3	32605.8
A0JMB8	znf185	Zgc:152778	A0JMB8_DANRE	22714.8	21624.5	26421.1	5803.33	31255.3	34144.6
A0JMC2	myhz2	Myhz2 protein (Fragment)	A0JMC2_DANRE	6880077	4.55188e+06	3.87986e+06	4.23441e+06	3562438	3.24958e+06
A0JMC9;A3KQW9	adnp2b	Si:ch211-129n15.3;ADNP homeobox 2b	A0JMC9_DANRE;A3KQW9_DANRE	20076.4	36017	7253.16	32794.2	50019.6	33871.9
A0JMD0;F1QSU2	cluh;cluha	Clustered mitochondria protein homolog	CLU_DANRE;F1QSU2_DANRE	46552.3	34283	40734.3	25319.1	48574.4	7110.48
A0JMD1;A8WIN7	plod1a	Procollagen lysine 2-oxoglutarate 5-dioxygenase 1;Procollagen-lysine, 2-oxoglutarate 5-dioxygenase 1a	A0JMD1_DANRE;A8WIN7_DANRE	91808.6	67742	71732	61786.6	84848.2	60717.2
A0JMD3;F1R7F6	uggt1	Zgc:152896;UDP-glucose glycoprotein glucosyltransferase 1	A0JMD3_DANRE;F1R7F6_DANRE	92741	88825.7	73263.4	84959.5	74045.3	66366.1
A0JMG6;A5PKS7;F1REK0	sap130a	LOC100001162 protein (Fragment);Zgc:162722 protein;Sin3A-associated protein a	A0JMG6_DANRE;A5PKS7_DANRE;F1REK0_DANRE	11549.1	12028.5	17628.3	15010.4	18982.6	23850.7
A0JMH8;I3IS56	gpatch8	LOC565404 protein (Fragment);G patch domain-containing 8	A0JMH8_DANRE;I3IS56_DANRE	30510.4	7879.41	22340.9	20176.8	7312.97	11187.8
A0JMI5	gsna	Gsna protein (Fragment)	A0JMI5_DANRE	54193.2	84891.5	71579	81887.7	129430	74060.9
A0JMJ1;A9JRA5	scinla	Scinderin like a	A0JMJ1_DANRE;A9JRA5_DANRE	4350.96	127166	78761.8	85723.3	86633.2	102291
A0JMJ5;F1QT45;Q501Y9;Q66HU9;Q7SXA7	pnn	Pnn protein (Fragment);Pinin, desmosome-associated protein;Pnn protein (Fragment);Pnn protein (Fragment);Pnn protein (Fragment)	A0JMJ5_DANRE;F1QT45_DANRE;Q501Y9_DANRE;Q66HU9_DANRE;Q7SXA7_DANRE	10403	76814.7	6485.19	10836.5	20047.2	11452.8
A0JMK5;B2GSD2;Q9YHX2	mtmr2	Myotubularin-related protein 2;Mtmr2 protein;Myotubularin related protein 2 (Fragment)	MTMR2_DANRE;B2GSD2_DANRE;Q9YHX2_DANRE	21775.9	11399.6	13107.2	9270.49	18269	11000.7
A0JMK6;F8W4K5	scg2b	Secretogranin II (chromogranin C), b;Secretogranin II (chromogranin C), b (Fragment)	A0JMK6_DANRE;F8W4K5_DANRE	5036.28	5400.87	3945.67	5678.08	13618.4	18656.6
A0JML0;E9QF13;F1QCB8	zgc:153935	Zgc:153935;Zgc:153935 (Fragment);Zgc:153935	A0JML0_DANRE;E9QF13_DANRE;F1QCB8_DANRE	521264	510318	334947	384784	88971.3	325372
A0JML3;D3XD97	ugt5a5	UDP-glucuronosyltransferase (Fragment);UDP-glucuronosyltransferase	A0JML3_DANRE;D3XD97_DANRE	9877.89	6571.31	4507.27	9258.58	4599.52	17806.6
A0JMN2	zgc:154046	Zgc:154046	A0JMN2_DANRE	21693.3	30915.4	10514.3	7522.41	46550.9	19605.8
A0JMN4	csk	Tyrosine-protein kinase	A0JMN4_DANRE	54944.4	35994.6	49522.8	50578.8	47837.5	48581.9
A0JMN7;A2VD26	zgc:154064	Zgc:154064 protein;Zgc:154064	A0JMN7_DANRE;A2VD26_DANRE	54517.9	60355.7	46756.2	51006.1	51080.9	37871.2
A0JMP4	atp2a1l	Calcium-transporting ATPase	A0JMP4_DANRE	189532	181184	195026	187851	178194	115118
A0JMP8;B8QSI4;F6NTZ9	a2ml	A2ml protein (Fragment);Alpha-2 macroglobulin-like protein;Alpha-2-macroglobulin-like (Fragment)	A0JMP8_DANRE;B8QSI4_DANRE;F6NTZ9_DANRE	471035	484650	485517	582625	405032	507133
A0JMQ0;G1K2T0;G3N3Y4	bop1	Ribosome biogenesis protein bop1;Ribosome biogenesis protein BOP1;Ribosome biogenesis protein BOP1	BOP1_DANRE;G1K2T0_DANRE;G3N3Y4_DANRE	9487.31	35259.6	35604.8	43003	35105.1	33997.2
A0M8W2;F1QFV1;Q1LX68	cttnbp2	Cortactin-binding protein 2;Cortactin-binding protein 2;Cortactin-binding protein 2 (Fragment)	A0M8W2_DANRE;F1QFV1_DANRE;Q1LX68_DANRE	21023.3	21853	16581.2	4357.7	17914.9	13202.1
A0MQ61;B3DK50;Q508P8	smyhc1	Slow myosin heavy chain 1	A0MQ61_DANRE;B3DK50_DANRE;Q508P8_DANRE	665420	326532	419436	249748	380015	437714
A0MTA1;F1QTR9	apex1	DNA-(apurinic or apyrimidinic site) lyase	APEX1_DANRE;F1QTR9_DANRE	275237	296457	472737	358469	587373	371350
A0PGL8;B3DHN3	cyp2aa9	Cytochrome P450 CYP2AA9;Zgc:195056	A0PGL8_DANRE;B3DHN3_DANRE	4683.08	8572.56	12680.7	12479.5	6489.23	13289.4
A0PGL9;B3DJ50	cyp2aa3	Cytochrome P450 CYP2AA3v1;Cytochrome P450, family 2, subfamily AA, polypeptide 3	A0PGL9_DANRE;B3DJ50_DANRE	18250.6	22169.3	38970.1	38713.6	11359.2	40261
A0PJQ0;B0S7E7;F1RCV2;Q568T6	acsbg2	Wu:fk81d02 protein (Fragment);Acyl-CoA synthetase bubblegum family member 2 (Fragment);Acyl-CoA synthetase bubblegum family member 2;Wu:fk81d02 protein (Fragment)	A0PJQ0_DANRE;B0S7E7_DANRE;F1RCV2_DANRE;Q568T6_DANRE	10472.3	16410.3	21743.3	7999.48	23268.3	7569.02
A0PJR5	echdc3	Enoyl-CoA hydratase domain-containing protein 3, mitochondrial	ECHD3_DANRE	24551.9	27364.5	28824.3	22716.2	37015.4	37213.9
A0S0K7;A4JYI3;A4JYL5;B0R101;F1QE54;Q6YNR7	alcamb	Neurolin-b;Si:ch211-190h2.4;Neurolin-like cell adhesion molecule;Novel protein (Wu:fb80a10);Activated leukocyte cell adhesion molecule b;Neurolin-like cell adhesion molecule	A0S0K7_DANRE;A4JYI3_DANRE;A4JYL5_DANRE;B0R101_DANRE;F1QE54_DANRE;Q6YNR7_DANRE	20074.5	12200.4	21551.6	5002.72	54812.1	21768.8
A0ST40;A1A5V0;F1R4Q5	ids	Iduronate 2-sulfatase;Zgc:158245;Iduronate 2-sulfatase	A0ST40_DANRE;A1A5V0_DANRE;F1R4Q5_DANRE	17765.4	8772.87	15052.6	5682.76	25322.1	26616.9
A1A5H6;F1QFA6	cnot1	CCR4-NOT transcription complex subunit 1	CNOT1_DANRE;F1QFA6_DANRE	75177.2	53130.7	89419.9	54678.5	89390.2	75864.6
A1A5H9;A5PLA1	rab39bb;rab39ba	RAB39B, member RAS oncogene family;RAB39B, member RAS oncogene family a	A1A5H9_DANRE;A5PLA1_DANRE	8878.34	8238.58	5478.4	12526.7	3501.34	4486.41
A1A5V7	tmem41b	Transmembrane protein 41B	TM41B_DANRE	18220.4	14820.1	15278.3	14032.9	15838.2	18063.5
A1A5W6;E7F4G5	dqx1	LOC100002601 protein (Fragment);DEAQ box RNA-dependent ATPase 1	A1A5W6_DANRE;E7F4G5_DANRE	2411.4	11329.7	7596.87	10857.8	17285.7	15850.9
A1A5X4	add1	adducin 1 (Alpha)	A1A5X4_DANRE	124650	124829	105431	115689	113482	97143.9
A1A5X7;X1WHY2	taf15	TAF15 RNA polymerase II, TATA box-binding protein (TBP)-associated factor;TAF15 RNA polymerase II, TATA box-binding protein (TBP)-associated factor (Fragment)	A1A5X7_DANRE;X1WHY2_DANRE	135130	339022	227334	613118	286470	318596
A1A5Y1;D9N176	mgst3b	Microsomal glutathione S-transferase 3b;Microsomal glutathione S-transferase	A1A5Y1_DANRE;D9N176_DANRE	7753.51	18233.6	58185.5	69552.4	49077.8	64431.4
A1A5Y7	hmgn7	High mobility group nucleosomal-binding domain 7	A1A5Y7_DANRE	182104	157784	156603	160748	162717	110407
A1A5Y8;F1RAP6	serpinf2b	Zgc:158410;Serpin peptidase inhibitor, clade F (alpha-2 antiplasmin, pigment epithelium-derived factor), member 2b	A1A5Y8_DANRE;F1RAP6_DANRE	8720.13	5105.79	11775.4	7047.03	21104	6667.82
A1A5Y9;F1R3F0	zgc:158423	Zgc:158423	A1A5Y9_DANRE;F1R3F0_DANRE	22183.9	20299.9	26041.3	26372.2	31292.2	8705.39
A1A5Z2;A3KQ59	usp39	Ubiquitin specific peptidase 39;Ubiquitin-specific peptidase 39	A1A5Z2_DANRE;A3KQ59_DANRE	6117.65	5566.74	4886.23	10037	5273.72	9503.99
A1A5Z3;F1Q963	tsfm	Elongation factor Ts, mitochondrial;Elongation factor Ts, mitochondrial	EFTS_DANRE;F1Q963_DANRE	59619.1	36200.5	51633.7	57837.4	49875.4	11364.4
A1A605;B5DE31;O93584;Q7ZU03	ybx1	Y-box-binding protein 1;Ybx1 protein;Y box binding protein 1;Y box binding protein 1	A1A605_DANRE;B5DE31_DANRE;O93584_DANRE;Q7ZU03_DANRE	1449294	1400190	1.30964e+06	1.43546e+06	1.28581e+06	1387726
A1E267;Q6PC29	ywhag1	14-3-3 gamma 1;14-3-3 protein gamma-1	A1E267_DANRE;143G1_DANRE	232755	351214	326256	352524	462858	400516
A1IMA9;B0UX67;F1Q9H9;Q06RG6	mtor	Serine/threonine-protein kinase TOR	A1IMA9_DANRE;B0UX67_DANRE;F1Q9H9_DANRE;Q06RG6_DANRE	27417.4	17124.2	9482.87	10104.9	9292.68	10679.6
A1L1M4;E7EY74	ppp4r2b	Serine/threonine-protein phosphatase 4 regulatory subunit 2-B	P4R2B_DANRE;E7EY74_DANRE	28483.7	23226.5	26930.5	27778.3	7717.63	22805.9
A1L1N4;A5D6T9;F1Q9F6;F1RDF4;Q1ED13;Q504D7;Q6DH04	luc7l3;luc7l3;luc7l3;luc7l3;luc7l3;LOC553425;LOC553425	Zgc:136380;Zgc:136380 protein;LUC7-like 3 pre-mRNA-splicing factor;LUC7-like 3 pre-mRNA-splicing factor;Zgc:136380;LOC553425 protein (Fragment);LOC553425 protein (Fragment)	A1L1N4_DANRE;A5D6T9_DANRE;F1Q9F6_DANRE;F1RDF4_DANRE;Q1ED13_DANRE;Q504D7_DANRE;Q6DH04_DANRE	51599.5	54870.4	34931.8	32018.4	35422.5	48613.4
A1L1N8;B0JZL4;F1QME9;Q6NUV3	foxk2	Foxk2 protein (Fragment);Foxk2 protein (Fragment);Forkhead box K2;Foxk2 protein (Fragment)	A1L1N8_DANRE;B0JZL4_DANRE;F1QME9_DANRE;Q6NUV3_DANRE	21040.6	22150.8	16190.8	14255	4244.76	12160.4
A1L1N9;A4JYJ3	si:zfos-1011f11.1	Sc:d0144 protein (Fragment);cDNA, clone cssl:d0144	A1L1N9_DANRE;A4JYJ3_DANRE	10218.4	7158.14	67470.1	7805.58	87939.3	51478
A1L1Q2;B8JHQ5;F1QPX1;I3ITM8;Q1LVV3	wasf3b;zgc:109889;wasf3b;si:ch73-362m14.4;wasf2	Zgc:158236;Zgc:109889;WAS protein family, member 3b;Si:ch73-362m14.4;WAS protein family, member 2	A1L1Q2_DANRE;B8JHQ5_DANRE;F1QPX1_DANRE;I3ITM8_DANRE;Q1LVV3_DANRE	123869	132370	120656	167509	64663.4	100588
A1L1S3;F1QL53	zgc:158296	Caveolin	A1L1S3_DANRE;F1QL53_DANRE	75864.1	74936.6	81899.3	64601.7	67344	63772.7
A1L1T1	fam129ba	Family with sequence similarity 129, member Ba	A1L1T1_DANRE	5566.47	6620.44	10279.3	9663.03	5666.92	4052.43
A1L1T9;Q5TZC7	asap2b	ArfGAP with SH3 domain, ankyrin repeat and PH domain 2b;ArfGAP with SH3 domain, ankyrin repeat and PH domain 2b	A1L1T9_DANRE;Q5TZC7_DANRE	6626.17	4104.99	5891.25	3979.47	4603.56	8768.08
A1L1U3	g3bp2	GTPase-activating protein (SH3 domain)-binding protein 2	A1L1U3_DANRE	96634.8	88326.4	134636	102128	125685	88029.7
A1L1V1	fnta	Farnesyltransferase, CAAX box, alpha	A1L1V1_DANRE	8961.63	8154.61	23016.8	127419	29555.3	6483.07
A1L1X7	rsl1d1	LOC563247 protein (Fragment)	A1L1X7_DANRE	9571.88	9323.62	14037.6	7112.66	10690.4	6562.84
A1L213;F1QI60;Q58EH3;Q6DEK6	rufy3	RUN and FYVE domain containing 3;RUN and FYVE domain-containing 3;RUN and FYVE domain containing 3;Rufy3 protein (Fragment)	A1L213_DANRE;F1QI60_DANRE;Q58EH3_DANRE;Q6DEK6_DANRE	62794.4	67724.8	100220	65539.3	61348	61796.3
A1L222;F1Q7G3	krt92	Zgc:109868 protein;Keratin 92	A1L222_DANRE;F1Q7G3_DANRE	400551	343136	307443	434858	353695	166297
A1L223;E9QIB1	cbx5	Cbx5 protein;Chromobox homolog 5 (HP1 alpha homolog, Drosophila) (Fragment)	A1L223_DANRE;E9QIB1_DANRE	33974.4	40772.6	45793.4	35594.8	42530.4	15579.5
A1L226;F1Q7G9	prss16	Zgc:158605;Serine protease 16	A1L226_DANRE;F1Q7G9_DANRE	69276.4	83545.5	61367	37118.8	108319	84411.5
A1L228;Q1MTF5	rcor1	REST corepressor 1	A1L228_DANRE;Q1MTF5_DANRE	8144.8	8192.59	6654.43	6273.12	11774.7	4532.77
A1L231;A2BG39	ncaph	Condensin complex subunit 2	A1L231_DANRE;A2BG39_DANRE	22541.5	16411.6	12431.9	13801.8	17444	15218.9
A1L241;F1QUD0;Q6NV32	ptmaa	Ptmaa protein;Prothymosin alpha-A;Prothymosin alpha-A	A1L241_DANRE;F1QUD0_DANRE;PTMAA_DANRE	10029.5	9052.15	5523.56	11030.9	8297.85	5933.08
A1L243	mesd	LRP chaperone MESD	MESD_DANRE	32539.4	38419.7	24702	32623.9	33016.3	35834.7
A1L248;A5WUL6;F1QUE8	surf1	SURF1-like protein	A1L248_DANRE;A5WUL6_DANRE;F1QUE8_DANRE	11828.9	24399.4	36345.8	5190.95	8851.43	42153.1
A1L251;B8A611	engase	Cytosolic endo-beta-N-acetylglucosaminidase	ENASE_DANRE;B8A611_DANRE	27167.1	18234	4312.7	13219	15454.1	4674.7
A1L252;B2GRS7;F1R4P9	ranbp9	Ran-binding protein 9;Ranbp9 protein;Ran-binding protein 9	RANB9_DANRE;B2GRS7_DANRE;F1R4P9_DANRE	13570	9834.92	11604	4486.47	9747.51	15145.8
A1L257;B8JJ32	sfxn3	Sideroflexin	A1L257_DANRE;B8JJ32_DANRE	137688	145740	183905	139674	191723	164859
A1L263;A2RV28;B8A4W8;E7F0R7;F1QB40;F1QEN2;Q7SYD4	pank2;pank1b;pank2;pank1a;pank1a;pank1b;pank1a	Zgc:158667;Pank1b protein;Pantothenate kinase 2;Pantothenate kinase 1a;Pantothenate kinase 1a;Pantothenate kinase 1b;Zgc:63556	A1L263_DANRE;A2RV28_DANRE;B8A4W8_DANRE;E7F0R7_DANRE;F1QB40_DANRE;F1QEN2_DANRE;Q7SYD4_DANRE	44344.9	10528.9	6947.09	11608.4	6807.76	12268.5
A1L266;F1R829	ctnnd2b	LOC558069 protein (Fragment);Catenin (cadherin-associated protein), delta 2b (Fragment)	A1L266_DANRE;F1R829_DANRE	16823	7909.45	18248.6	8660.06	11976.1	10519.7
A1L2D0	cep170aa	LOC557463 protein (Fragment)	A1L2D0_DANRE	3974.5	2907.98	5636.24	6696.54	5118.31	11344.5
A1L2D3;F1REN8	srpk1b	Serine/arginine-rich protein specific kinase 1b;SRSF protein kinase 1b	A1L2D3_DANRE;F1REN8_DANRE	42510.6	19035	28041.7	18652.3	20205.3	31785.6
A1L2G2;F1QGB8	dachd	Zgc:158869;Dachshund d	A1L2G2_DANRE;F1QGB8_DANRE	22921.3	29189.7	21796.8	16692.1	27360.5	3942.81
A1YWY8;B3DJR0	cmya5	Myospryn;Cardiomyopathy associated 5 like	A1YWY8_DANRE;B3DJR0_DANRE	7963.26	5333.16	4266.43	4918.34	3366.61	8868.1
A2AR67;Q5U3H5;Q8JIU5	atp6ap1b	ATPase H+-transporting accessory protein 1b;ATPase, H+ transporting, lysosomal accessory protein 1;H+ transporting lysosomal ATPase subunit 1	A2AR67_DANRE;Q5U3H5_DANRE;Q8JIU5_DANRE	207560	162149	183931	147354	97674.1	178549
A2AR68;Q503H2	gdi1	Rab GDP dissociation inhibitor	A2AR68_DANRE;Q503H2_DANRE	294871	307536	337230	327348	292684	293031
A2ARG7	atp5meb	ATP synthase, H+ transporting, mitochondrial Fo complex, subunit Eb	A2ARG7_DANRE	49981.2	52478	162609	61298.4	72420.7	193308
A2AWA1	ddx39aa	DEAD (Asp-Glu-Ala-Asp) box polypeptide 39Aa	A2AWA1_DANRE	1.3724e+06	1.14034e+06	1323072	1.15333e+06	1.27079e+06	971709
A2BDW2;E9QHI1	tnc	Tenascin C	A2BDW2_DANRE;E9QHI1_DANRE	281930	255927	266664	234692	260703	347765
A2BE49;Q53VM6	ppm1f	Protein phosphatase, Mg2+/Mn2+-dependent, 1F;Ca/calmodulin-dependent protein kinase phosphatase	A2BE49_DANRE;Q53VM6_DANRE	35193.4	32791.5	27294.5	43798	35858.5	11240.7
A2BEG3;Q08C41	dgcr8	DGCR8 microprocessor complex subunit;Dgcr8 protein (Fragment)	A2BEG3_DANRE;Q08C41_DANRE	4934.13	4905.29	6759.87	9373.23	16022.5	9262.17
A2BEM8;Q5XJU5	ctsll	Cathepsin L,-like;Cathepsin L, like	A2BEM8_DANRE;Q5XJU5_DANRE	5882.43	4624	13324.3	7700.79	4516.15	8138.74
A2BEN1	atp6v1aa	ATPase H+-transporting V1 subunit Aa	A2BEN1_DANRE	180219	265698	202378	146142	253909	143904
A2BEP0	mrps31	Mitochondrial ribosomal protein S31	A2BEP0_DANRE	9260.22	6640.68	28552.7	22310.1	5000.39	20140.9
A2BEV6;F1QGT0	nexn	Novel protein (Zgc:103442);Nexilin (F actin-binding protein)	A2BEV6_DANRE;F1QGT0_DANRE	58362.6	73383.3	50664.2	52480.7	54429.2	51872.5
A2BF91;Q642M8	zgc:101858	Zgc:101858	A2BF91_DANRE;Q642M8_DANRE	69154	64245	59735.3	29983.6	64259.5	28415.4
A2BF93;F1QR21;Q08C23	krt1-c5	Keratin, type 1, gene c5;Keratin, type 1, gene c5;Zgc:153753	A2BF93_DANRE;F1QR21_DANRE;Q08C23_DANRE	15471.6	10367.8	6132.63	16075.2	16972.6	25016.8
A2BF98;E9QIH3	lrrc8ab;lrrc8aa	Leucine-rich repeat-containing 8 VRAC subunit Ab;Leucine-rich repeat-containing 8 VRAC subunit Aa	A2BF98_DANRE;E9QIH3_DANRE	11096.5	14576.9	20890.6	5856.41	5879.3	5748.33
A2BFS9	si:ch211-117m20.5	Si:ch211-117m20.5	A2BFS9_DANRE	79065.5	85996.8	53583.7	49776.9	57197.6	58957.9
A2BFY9;Q0Z946;Q71PD7;Q7ZU59	h2afva;h2afvb;h2afv;h2afvb	Histone H2A;Histone H2A;Histone H2A.V;Histone H2A (Fragment)	A2BFY9_DANRE;Q0Z946_DANRE;H2AV_DANRE;Q7ZU59_DANRE	1.49842e+06	3.80067e+06	1.79969e+06	1928610	4277275	2.86424e+06
A2BGB4	pafah1b2	Platelet-activating factor acetylhydrolase 1b, catalytic subunit 2	A2BGB4_DANRE	8344.64	7593.18	12295.6	7358.38	110984	6962.42
A2BGE0	stxbp1b	Si:rp71-10d23.3	A2BGE0_DANRE	10728.7	8702.11	8405.42	6636.79	10330.3	5732.21
A2BGE5;F1RBU0;F1RBU6;Q5XFY2	aifm1	Apoptosis-inducing factor, mitochondrion-associated 1;Apoptosis-inducing factor, mitochondrion-associated 1;Apoptosis-inducing factor, mitochondrion-associated 1;Pdcd8 protein	A2BGE5_DANRE;F1RBU0_DANRE;F1RBU6_DANRE;Q5XFY2_DANRE	290526	248704	195755	254956	217744	206736
A2BGG0;Q503S3;Q5XJT9	golph3	Golgi phosphoprotein 3	A2BGG0_DANRE;Q503S3_DANRE;Q5XJT9_DANRE	5615.06	3795.17	7167.1	4289.19	7313.79	8853.14
A2BGG2;E7EZB4	zfr	Zinc finger RNA-binding protein	A2BGG2_DANRE;E7EZB4_DANRE	112692	84630.8	60463.1	74785.5	61567.4	62419.4
A2BGK0;Q7SXP9;Q7ZUP2	cds2	Phosphatidate cytidylyltransferase	A2BGK0_DANRE;Q7SXP9_DANRE;Q7ZUP2_DANRE	14965.8	15817	18485.6	10273.4	26772.3	11967.1
A2BGQ1;Q6IQS4;Q98TR9	dhfr	Dihydrofolate reductase;Dihydrofolate reductase;Dihydrofolate reductase (Fragment)	A2BGQ1_DANRE;Q6IQS4_DANRE;Q98TR9_DANRE	22194.6	38555.3	54389.3	14129.2	49282.6	34506.4
A2BGR2	map7d2a	MAP7 domain-containing 2a	A2BGR2_DANRE	111340	146954	267312	279685	201850	94176.3
A2BGT3	dao.1	D-amino-acid oxidase, tandem duplicate 1	A2BGT3_DANRE	243683	191932	172392	230220	155269	176926
A2BGU5;Q7ZW96	lrpap1	Low density lipoprotein receptor-related protein-associated protein 1;Low density lipoprotein receptor-related protein associated protein 1	A2BGU5_DANRE;Q7ZW96_DANRE	28788.3	35298.1	11165.3	48900.8	10941.4	5744.62
A2BGU8	2003-09-01	Neuronal-specific septin-3	SEPT3_DANRE	81291.5	76466.6	75672.4	55440.5	79923.8	67580.6
A2BGW3	camk2b1	Calcium/calmodulin-dependent protein kinase (CaM kinase) II beta 1	A2BGW3_DANRE	59517.8	56360	38367.6	41135.2	29587.7	37613.1
A2BHA3;Q90X19	ckma	Creatine kinase, muscle a;Creatine kinase, muscle a	A2BHA3_DANRE;Q90X19_DANRE	8755900	7.70177e+06	7622549	7593641	6411194	6721493
A2BHI1;Q6IQN5	rac2	Rac family small GTPase 2	A2BHI1_DANRE;Q6IQN5_DANRE	129527	95997.6	111950	118252	132787	72240.5
A2BIB9	ank2b	Ankyrin 2b, neuronal	A2BIB9_DANRE	10762.6	11569.4	19240.9	30695.1	9102.09	22740.1
A2BIC6	lap3	Leucine aminopeptidase 3	A2BIC6_DANRE	46903.6	49623.9	23392.7	21875.2	17008.6	15852.8
A2BII1;Q6NYL5	gpt2l	Alanine aminotransferase 2-like (Fragment);Alanine aminotransferase 2-like	A2BII1_DANRE;ALAT2_DANRE	109001	83916.8	76772.8	105819	75647.9	78334.8
A2BIM6;A4FUL7;Q6IQF2	smap1	Small ArfGAP 1;Smap1 protein (Fragment);Smap1 protein (Fragment)	A2BIM6_DANRE;A4FUL7_DANRE;Q6IQF2_DANRE	8001.9	11087.5	8317.78	11023.4	8150.96	11650.4
A2BIM7;A8KC60	tars	Threonyl-tRNA synthetase;Zgc:92586 protein	A2BIM7_DANRE;A8KC60_DANRE	336871	294132	297696	309685	298802	309793
A2BIN5	mccc2	Methylcrotonoyl-CoA carboxylase 2 (beta)	A2BIN5_DANRE	179248	216431	201238	177390	199839	240806
A2BIP1;F1Q4P9	atp2a3	ATPase sarcoplasmic/endoplasmic reticulum Ca2+-transporting 3 (Fragment);Calcium-transporting ATPase	A2BIP1_DANRE;F1Q4P9_DANRE	73145.1	20508.2	4613.54	9476.88	39469.6	8966.93
A2BIR3;A2BIR4;A2BIR5;Q6PH42	ube2l3b	Ubiquitin-conjugating enzyme E2L 3b;Ubiquitin-conjugating enzyme E2L 3b;Ubiquitin-conjugating enzyme E2L 3b;Ube2l3l protein (Fragment)	A2BIR3_DANRE;A2BIR4_DANRE;A2BIR5_DANRE;Q6PH42_DANRE	38243.4	41264.9	58215.7	48769.2	87778.8	30855.3
A2BIR7;A8KBX8;Q6AZB5	sdf2l1	Stromal cell-derived factor 2-like 1;Sdf2l1 protein;Stromal cell-derived factor 2-like 1	A2BIR7_DANRE;A8KBX8_DANRE;Q6AZB5_DANRE	26577.1	37288.8	29053.5	20264.4	32436.7	18016.9
A2CE48;S6CLU6;X1WFJ1	pias2	Protein inhibitor of-activated STAT, 2;Protein inhibitor of activated STAT 2;Protein inhibitor of-activated STAT, 2	A2CE48_DANRE;S6CLU6_DANRE;X1WFJ1_DANRE	397973	276157	324631	447935	283994	339207
A2CE51	eef2l2	Eukaryotic translation elongation factor 2,-like 2	A2CE51_DANRE	153796	154696	114341	163036	123443	153090
A2CE73	khdrbs1a	KH domain-containing, RNA-binding, signal transduction-associated 1a	A2CE73_DANRE	3474189	3.91639e+06	2523266	3.65053e+06	2.97833e+06	2.8405e+06
A2CEA9;Q4V8R8	bri3bp	Bri3-binding protein;Bri3bp protein (Fragment)	A2CEA9_DANRE;Q4V8R8_DANRE	90914	67308.6	85439.2	86569.2	80057.3	91970.5
A2CEI3;B2BWH4	rabep1	Rabaptin, RAB GTPase-binding effector protein 1;Rabaptin-5	A2CEI3_DANRE;B2BWH4_DANRE	3723.25	10834.6	9137.64	4814.32	17828.3	7653.09
A2CEI4;Q501Y6	nup88	Nucleoporin 88	A2CEI4_DANRE;Q501Y6_DANRE	15421.1	5685.04	22157	10800.1	5365.32	7223.38
A2CEJ3;F1QEJ3;F1R5P2;F1RCR4	ephb2b;ephb1;ephb1;ephb2a	Eph receptor B2b;EPH receptor B1;Receptor protein-tyrosine kinase (Fragment);Receptor protein-tyrosine kinase (Fragment)	A2CEJ3_DANRE;F1QEJ3_DANRE;F1R5P2_DANRE;F1RCR4_DANRE	5154.96	31033.8	35318	11911.4	42104.8	31473.3
A2CEM4;Q5XJ96	atl3	Atlastin 3	A2CEM4_DANRE;Q5XJ96_DANRE	95107	111502	96038.7	86549.4	103187	96190.1
A2CEN1	efemp2a	EGF-containing fibulin extracellular matrix protein 2a	A2CEN1_DANRE	37672.6	27737.7	31093.7	21099.5	32410.3	34853.2
A2CEW4	atic	5-aminoimidazole-4-carboxamide ribonucleotide formyltransferase/IMP cyclohydrolase	A2CEW4_DANRE	1191016	1.04788e+06	916609	947157	1.10419e+06	851934
A2CEY8	si:dkey-251i10.3	Si:dkey-251i10.3	A2CEY8_DANRE	6243.99	9978.3	11298.7	10368.1	8024.13	7733.61
A2CF03	las1l	LAS1-like, ribosome biogenesis factor	A2CF03_DANRE	33748.8	35915.2	24476.7	21064.1	24534.1	8644.13
A2CF49	ptpa	Serine/threonine-protein phosphatase 2A activator	A2CF49_DANRE	17306	21850.9	48603.9	28878.9	29042.9	37593.7
A2CG10;Q6IQP9	ap3m2	Adaptor-related protein complex 3, mu 2 subunit;Adaptor-related protein complex 3, mu 2 subunit	A2CG10_DANRE;Q6IQP9_DANRE	35012.4	32963.7	31588.9	15602.6	8541.71	11484.9
A2CG95;A9JTB3;Q502R3;Q6NYM4;Q7ZTH8	acadm	Acyl-CoA dehydrogenase medium chain;Acyl-Coenzyme A dehydrogenase, C-4 to C-12 straight chain;Acyl-Coenzyme A dehydrogenase, C-4 to C-12 straight chain;Acyl-Coenzyme A dehydrogenase, C-4 to C-12 straight chain;Acyl-Coenzyme A dehydrogenase, C-4 to C-12 straight chain	A2CG95_DANRE;A9JTB3_DANRE;Q502R3_DANRE;Q6NYM4_DANRE;Q7ZTH8_DANRE	798680	698380	729237	809798	537117	592823
A2CGB3;F1Q5C7	si:ch211-220f12.1	Si:ch211-220f12.1	A2CGB3_DANRE;F1Q5C7_DANRE	11281.3	12397.8	5899.84	9858.45	5781.52	10419.1
A2RRU8;Q6Q7X9	klhl31	Kelch-like 31 (Drosophila);Kelch-like protein 31	A2RRU8_DANRE;KLH31_DANRE	148798	164387	93913.1	126960	103442	49869.8
A2RUX2;F1QHX0	lancl2	Zgc:158293 protein;LanC lantibiotic synthetase component C-like 2 (bacterial)	A2RUX2_DANRE;F1QHX0_DANRE	34405.3	31715.8	5745.15	26972.1	35786.6	34617.1
A2RUX4;X1WGA9	syne3	Zgc:158327 protein;Spectrin repeat-containing, nuclear envelope family member 3	A2RUX4_DANRE;X1WGA9_DANRE	18558.4	11424.6	10395.8	13035	10187.3	9087.46
A2RUY5	ubap2b	Ubiquitin-associated protein 2b	A2RUY5_DANRE	50355.9	55051.4	73913.8	35411.3	95891.3	64781.4
A2RUY6;B8A552	smarca5	SWI/SNF related, matrix associated, actin dependent regulator of chromatin, subfamily a, member 5;SWI/SNF-related, matrix-associated, actin-dependent regulator of chromatin, subfamily a, member 5	A2RUY6_DANRE;B8A552_DANRE	227622	184049	197084	236522	140036	159775
A2RV14;F1R0J6	brd1b	Zgc:158610 protein;Bromodomain-containing 1b	A2RV14_DANRE;F1R0J6_DANRE	181155	137323	66950.3	162725	175530	99476.7
A2RV19	zgc:158619	Phospholipase B-like	A2RV19_DANRE	34098.8	52236	56688.2	16176.9	18828.7	21882.6
A2RV32;A5PMC4	lman2	Lectin, mannose-binding 2;Lectin, mannose-binding 2	A2RV32_DANRE;A5PMC4_DANRE	74024.8	67584.9	61992.6	42756	60039.5	60338.7
A2RV44;A8KBU6	zgc:158846	Zgc:158846 protein;Zgc:158846	A2RV44_DANRE;A8KBU6_DANRE	5898.55	4611.36	16770.9	7721.89	4781.31	8161.04
A2THY5	mtx1a	Metaxin 1a	A2THY5_DANRE	7087.01	62414.9	62218.9	33224.3	69024.9	57205.2
A2TJ25;A4IGD0;Q7ZZ38	plcb3	Phosphoinositide phospholipase C;Phosphoinositide phospholipase C (Fragment);Phosphoinositide phospholipase C	A2TJ25_DANRE;A4IGD0_DANRE;Q7ZZ38_DANRE	12110.5	6039.8	4503.52	9250.88	98759.9	112343
A2VD22;E9QE40;F1REP3;Q05AP0;Q503K7;Q7SYH7;Q8AYF4	npsnl;npsn;npsn;npsn;npsn;npsnl;npsn	Metalloendopeptidase;Metalloendopeptidase (Fragment);Metalloendopeptidase;Metalloendopeptidase;Metalloendopeptidase;Metalloendopeptidase;Metalloendopeptidase	A2VD22_DANRE;E9QE40_DANRE;F1REP3_DANRE;Q05AP0_DANRE;Q503K7_DANRE;Q7SYH7_DANRE;Q8AYF4_DANRE	5709.44	45155.4	38985.4	4361.29	52644.5	4126.61
A2VD24;E7F8C0;F6P5X4;Q6PCR2	ipo9	Importin 9	A2VD24_DANRE;E7F8C0_DANRE;F6P5X4_DANRE;Q6PCR2_DANRE	37507.5	37161.2	33756.5	29703.1	39689.6	34429.3
A2VD35;F1Q4M0	ppp5c	Serine/threonine-protein phosphatase	A2VD35_DANRE;F1Q4M0_DANRE	56451.8	48926.3	49036.1	51335.9	68292.8	60833
A3FKT8	icn2	Protein S100	A3FKT8_DANRE	8646.2	8630.5	74550.7	57474.8	43483.9	89232.5
A3KDM3	ctr9	CTR9 homolog, Paf1/RNA polymerase II complex component	A3KDM3_DANRE	5683.29	11484.2	15870	11579	7402.66	3894.7
A3KH13;F5HN07	s100a1	Protein S100	A3KH13_DANRE;F5HN07_DANRE	25187.4	25606	71697.4	78504.9	91799.9	143857
A3KMH5;F1QYX8	hadhab	Zgc:158138 protein;Hydroxyacyl-CoA dehydrogenase trifunctional multienzyme complex subunit alpha b	A3KMH5_DANRE;F1QYX8_DANRE	482700	479122	424131	439531	382079	498675
A3KMS9	prkacaa	Protein kinase, cAMP-dependent, catalytic, alpha, genome duplicate a	A3KMS9_DANRE	126658	137163	107138	157682	107255	108297
A3KNH4	plod3	Plod3 protein	A3KNH4_DANRE	54371.4	65889.5	37652.8	9389.63	35446.9	9923.63
A3KNM6;F1QRN1	tmem119b	Zgc:162245 protein;Transmembrane protein 119b	A3KNM6_DANRE;F1QRN1_DANRE	3670.08	618.933	4684.52	8828.63	5177.58	9330.72
A3KNN5;F1QHE5	psmd14	Zgc:162272 protein;Proteasome 26S subunit, non-ATPase 14	A3KNN5_DANRE;F1QHE5_DANRE	169748	193768	313108	251524	250262	146706
A3KNP4	bud23	BUD23, rRNA methyltransferase and ribosome maturation factor	A3KNP4_DANRE	30102.7	42268.6	25577.7	29177	31525.1	48782
A3KNR2;Q1LX26	si:dkey-238c7.16	Novel protein;Si:dkey-238c7.16	A3KNR2_DANRE;Q1LX26_DANRE	5854.72	44156.1	12238.3	38807.3	30159.4	7108.41
A3KNR6	crygm2d20	Crystallin, gamma M2d20	A3KNR6_DANRE	262244	83332.2	118866	177910	101726	105653
A3KNS6;F1RB48;Q4V8W2	mrpl44	Zgc:114114 protein;Mitochondrial ribosomal protein L44;Mitochondrial ribosomal protein L44	A3KNS6_DANRE;F1RB48_DANRE;Q4V8W2_DANRE	8960.68	8709.09	4934.17	7528.23	7085.14	7672.43
A3KNU5	mtdhb	LOC553275 protein (Fragment)	A3KNU5_DANRE	9801.24	9742.52	9455.47	4504.78	9690.95	9023.36
A3KNV3;F1QLP6;Q08CQ6;Q503X8;Q6IQN3	srrm2	Srrm2 protein (Fragment);Serine/arginine repetitive matrix 2;Srrm2 protein (Fragment);Srrm2 protein;Srrm2 protein (Fragment)	A3KNV3_DANRE;F1QLP6_DANRE;Q08CQ6_DANRE;Q503X8_DANRE;Q6IQN3_DANRE	2026.07	1673.98	1317.46	10552.8	6188.73	11153
A3KNW4;Q1LUV5	s100v2	S100v2 protein;S100 calcium-binding protein V2	A3KNW4_DANRE;Q1LUV5_DANRE	6869.4	10647.9	19124.8	18581.5	37913.8	4964.99
A3KP08;F1QLT3;Q0P3Y0	fgfbp2b	Zgc:162825 protein;Fibroblast growth factor-binding protein 2b;Zgc:162825 protein (Fragment)	A3KP08_DANRE;F1QLT3_DANRE;Q0P3Y0_DANRE	243441	192419	167681	176907	180216	155711
A3KP51;B0UYI3	mrpl37	Mrpl37 protein;Mitochondrial ribosomal protein L37	A3KP51_DANRE;B0UYI3_DANRE	38289.2	42730.2	50067.5	45191.5	43870.8	40617.1
A3KP55	atpaf2	ATP synthase mitochondrial F1 complex assembly factor 2	A3KP55_DANRE	5861.78	4640.29	47811.6	58169.6	47288.9	68500.6
A3KP58	2005-03-01	E3 ubiquitin-protein ligase MARCH5	A3KP58_DANRE	7359.33	15811.2	9044.03	4402.82	26830.4	15440.3
A3KP59;F1QSS0;F8W459	riox1	Ribosomal oxygenase 1;Ribosomal oxygenase 1;Ribosomal oxygenase 1 (Fragment)	RIOX1_DANRE;F1QSS0_DANRE;F8W459_DANRE	7091.95	23043.2	23634.2	14526.3	24557	15938.3
A3KP95;E9QGU9;E9QJ61;F1QH23;F1QMS0	thumpd3	Zgc:163086 protein;THUMP domain-containing 3 (Fragment);THUMP domain-containing 3 (Fragment);THUMP domain-containing 3;THUMP domain-containing 3	A3KP95_DANRE;E9QGU9_DANRE;E9QJ61_DANRE;F1QH23_DANRE;F1QMS0_DANRE	8468.21	8733.96	8374.77	4393.92	7492.37	4308.87
A3KP98;A7MC19;F1QFT8	oxa1l	Zgc:163091 protein;Oxa1l protein;Oxidase (cytochrome c) assembly 1-like	A3KP98_DANRE;A7MC19_DANRE;F1QFT8_DANRE	42556.4	33496	30331.8	50805.6	27388	35968.1
A3KPA2	eps15	LOC795505 protein (Fragment)	A3KPA2_DANRE	23829.4	19908.7	28346.7	11700.7	22649.8	19493.1
A3KPI6	si:ch211-288g17.3	Si:ch211-288g17.3	A3KPI6_DANRE	104061	95636.3	83723.6	55374.7	96313.9	66911.2
A3KPL8	cfdp1	Craniofacial development protein 1	A3KPL8_DANRE	6770.89	6271	5326.61	8935	5524.3	24384.5
A3KPN2;A3KPN4	CH211-232P17.2-001;ptx3a	Novel protein similar to vertebrate pentaxin-related;Pentraxin 3, long a	A3KPN2_DANRE;A3KPN4_DANRE	7701.48	10858.3	20513.4	10151.6	14454.2	11896.3
A3KPR1;B5DDC5;Q6DRC9;Q6PFK6	wdr36	WD repeat domain 36;Wdr36 protein (Fragment);TA-WDRP-like;WD repeat domain 36	A3KPR1_DANRE;B5DDC5_DANRE;Q6DRC9_DANRE;Q6PFK6_DANRE	7944.67	7229.23	14817	10017.1	12739	7312.93
A3KPR3;Q568D0	histh1l	Histone H1-like;Zgc:110380	A3KPR3_DANRE;Q568D0_DANRE	889035	815837	438806	443703	707231	653322
A3KPR4;A4VAK6;X1WGM1	zgc:163040;hist1h4l;zgc:163040	Histone H4;Histone H4;Histone H4 (Fragment)	A3KPR4_DANRE;A4VAK6_DANRE;X1WGM1_DANRE	60721464	43479720	51649640	9559144	49184376	67064128
A3KPT4;F1QBH5;F1R161;Q6NYW6	clasp2	CLIP-associating protein 2;CLIP-associating protein 2;CLIP-associating protein 2 (Fragment);CLIP-associating protein 2	A3KPT4_DANRE;F1QBH5_DANRE;F1R161_DANRE;CLAP2_DANRE	6834.34	10702.6	8723.4	18319.1	8901.94	4939.65
A3KPX2;Q6NV15	abcf1	ATP-binding cassette, sub-family F (GCN20), member 1;ATP-binding cassette, sub-family F (GCN20), member 1	A3KPX2_DANRE;Q6NV15_DANRE	91429.6	98585.2	97854.9	72746.1	86456.6	74094
A3KPX4;Q7ZUK4;Q8JHG9	ppp1r10	Protein phosphatase 1, regulatory subunit 10;Ppp1r10 protein;Uncharacterized protein ppp1r10 (Fragment)	A3KPX4_DANRE;Q7ZUK4_DANRE;Q8JHG9_DANRE	12229.4	7634.27	9581.12	10274.4	10051.9	9721.57
A3KPZ2	cratb	Carnitine O-acetyltransferase b	A3KPZ2_DANRE	16283.8	20192.9	19769.3	8136.93	27475.2	22942.6
A3KQ79;A8WG68	si:dkeyp-46h3.2	Si:dkeyp-46h3.2;Si:dkeyp-46h3.2 protein	A3KQ79_DANRE;A8WG68_DANRE	116755	32004.4	15025.5	112195	24874.3	31696.9
A3KQF0;Q6NYU7	uprt	Uracil phosphoribosyltransferase homolog	A3KQF0_DANRE;UPP_DANRE	11274.4	10836.6	11425.4	18044.8	14150.8	15590.2
A3KQK2;Q6NXD4;Q7ZTW9	asns	Asparagine synthetase	A3KQK2_DANRE;Q6NXD4_DANRE;Q7ZTW9_DANRE	90764.9	85514.8	106838	83171.3	150394	120593
A3KQL1;Q4KME0	necab2	N-terminal EF-hand calcium-binding protein 2;Zgc:112232	A3KQL1_DANRE;Q4KME0_DANRE	33040.7	52455.5	39806.9	31959.9	41526.6	51843
A3KQR0;Q6IQN8	acadl	Acyl-CoA dehydrogenase long chain;Acyl-Coenzyme A dehydrogenase, long chain	A3KQR0_DANRE;Q6IQN8_DANRE	17571.8	15250.3	39946.9	7166.52	36698.5	20952.5
A3KQS1	prcc	Papillary renal cell carcinoma (translocation-associated)	A3KQS1_DANRE	2303.94	4663.14	5833.05	11981.9	3442.36	11337.2
A3KQW5;Q8JGS9	rps18	Ribosomal protein S18;40S ribosomal protein S18	A3KQW5_DANRE;RS18_DANRE	4.26702e+06	4.65672e+06	4.2267e+06	4398513	4395532	3.96492e+06
A3KQX1;Q6DH98	cndp2	Carnosine dipeptidase 2;CNDP dipeptidase 2 (Metallopeptidase M20 family)	A3KQX1_DANRE;Q6DH98_DANRE	210578	198206	249635	195886	265209	259272
A3QJU3	coq8b	Atypical kinase COQ8B, mitochondrial	COQ8B_DANRE	8974.33	21149.4	20970.7	11808.6	15869.6	12480.2
A3QJW5;Q6PEI7	ctps1a;ctps1	CTP synthase;CTP synthase 1	A3QJW5_DANRE;PYRG1_DANRE	79897.4	44622.2	56818.6	48549.3	89079.5	78322.4
A3QK16	erlin2	Erlin-2	ERLN2_DANRE	32407	46639.3	28884.8	34844.2	35014.9	40399.2
A3QK39;Q5XFY4	bcl7a	B-cell CLL/lymphoma 7 protein family member A	A3QK39_DANRE;BCL7A_DANRE	67208.1	63730.4	10257.9	69324.9	7664.8	4253.16
A4FUJ9;Q502C5	crybgx	Crystallin beta gamma X;Zgc:136220 protein (Fragment)	A4FUJ9_DANRE;Q502C5_DANRE	12311.1	30579.5	24539	9033.83	30806.4	9547.59
A4FUL3	rbx1	Rbx1 protein	A4FUL3_DANRE	12697.5	13235.2	13059.2	25626.2	18963.8	30137.1
A4FUL9	zgc:136564	Queuosine salvage protein	A4FUL9_DANRE	12936.4	9179.58	7135.11	10656.5	10748.1	4334.29
A4FUM8;Q8QHA6	atp6v1b2	ATPase H+-transporting V1 subunit B2;Vacuolar-type H+ transporting ATPase subunit B2	A4FUM8_DANRE;Q8QHA6_DANRE	277042	355717	457294	394951	421519	489732
A4FUN5	isy1	ISY1-splicing factor homolog	A4FUN5_DANRE	368285	13009.8	8517.54	44462.8	29517.4	22064.8
A4FUN7;A5WWB0;E7F4N9	usp12a;usp46;usp12b	Ubiquitin carboxyl-terminal hydrolase 12A;Ubiquitin carboxyl-terminal hydrolase 46;Ubiquitin-specific peptidase 12b	UBP12_DANRE;UBP46_DANRE;E7F4N9_DANRE	9292.86	10046.7	12689.6	9460.13	7134.46	14270.7
A4FVH5;B1NA68;D6RRB5;F1RDF6	map2k4a	Map2k4 protein (Fragment);Mitogen-activated protein kinase kinase 4A;MAP kinase kinase 4A-l;Mitogen-activated protein kinase kinase 4a	A4FVH5_DANRE;B1NA68_DANRE;D6RRB5_DANRE;F1RDF6_DANRE	20706.3	19246	10072.5	25906.5	10278.6	5703.56
A4FVH7;K7DY73	hao1	Hao1 protein;Hydroxyacid oxidase (glycolate oxidase) 1	A4FVH7_DANRE;K7DY73_DANRE	93923.5	80557.1	79888.6	86641.5	47792.1	68600.3
A4FVI9;B0S5X0;Q15JE8;Q568A7;Q5RI46	epyc	Epyc protein;Epiphycan;Epiphycan;Epyc protein;Epiphycan	A4FVI9_DANRE;B0S5X0_DANRE;Q15JE8_DANRE;Q568A7_DANRE;Q5RI46_DANRE	110778	112980	66324	97879.9	60237.5	53520.6
A4FVJ5;F1QHJ3;Q5YKG2	gna13b	Guanine nucleotide binding protein (G protein), alpha 13b;Guanine nucleotide-binding protein (G protein), alpha 13b;G-protein alpha 13b	A4FVJ5_DANRE;F1QHJ3_DANRE;Q5YKG2_DANRE	23485.3	25703.8	9777.13	29933.4	9977.23	7257.65
A4FVK4	rab8a	RAB8A, member RAS oncogene family	A4FVK4_DANRE	8585.47	8258.62	10479.9	7151.96	12070.8	6767.11
A4FVL8;F1QK14	trmt1l	Si:dkeyp-11g8.5 protein (Fragment);tRNA methyltransferase 1-like (Fragment)	A4FVL8_DANRE;F1QK14_DANRE	12530.1	5837.55	15450.8	9571.39	4754.91	9056.35
A4IFY5;F1QIR2;F1RBD5;Q08BK4	zgc:161969	Zgc:161969 protein;Zgc:161969;Zgc:161969;Zgc:161969 protein (Fragment)	A4IFY5_DANRE;F1QIR2_DANRE;F1RBD5_DANRE;Q08BK4_DANRE	91455.7	167404	70518.5	26812.5	137352	5975.93
A4IG09;B0S5N0;Q08BS9;Q29RA4	ftr83	FinTRIM family, member 83;FinTRIM family, member 83;Si:dkey-7b17.2 protein (Fragment);LOC563858 protein (Fragment)	A4IG09_DANRE;B0S5N0_DANRE;Q08BS9_DANRE;Q29RA4_DANRE	2605.91	5203.22	5227.59	10738.2	5334.58	10160.4
A4IG19	pygb	Alpha-1,4 glucan phosphorylase	A4IG19_DANRE	89109.3	65539.4	72068.4	90566.2	87005.8	74098.1
A4IG32;E9QGA3;F1QD29;K0A5Q0	micu1	Calcium uptake protein 1, mitochondrial;Calcium uptake protein 1, mitochondrial;Calcium uptake protein 1, mitochondrial (Fragment);Mitochondrial calcium uptake 1	MICU1_DANRE;E9QGA3_DANRE;F1QD29_DANRE;K0A5Q0_DANRE	51026.8	9477.29	58081.4	32416.2	46455.6	40974
A4IG37;A8R4A6;F1QG13	entpd3	Entpd3 protein;Ecto-nucleoside triphosphate diphosphohydrolase 3;Ectonucleoside triphosphate diphosphohydrolase 3	A4IG37_DANRE;A8R4A6_DANRE;F1QG13_DANRE	11527.2	10489.2	8900.88	5326.78	9083.05	5040.15
A4IG42;F1QL62	tcaf;zgc:162193	TRPM8 channel-associated factor homolog;Zgc:162193	TCAF_DANRE;F1QL62_DANRE	12553.6	7535.39	8795.28	8466.14	8677.92	8523.68
A4IG47	dnajc10	DnaJ (Hsp40) homolog, subfamily C, member 10	A4IG47_DANRE	38293.4	27467.3	59009.8	58949.6	53933.2	50094.7
A4IG53;Q7SZX0	comtb	Catechol-O-methyltransferase b;Novel protein similar to human and rodent catechol-O-methyltransferase (COMT) (Fragment)	A4IG53_DANRE;Q7SZX0_DANRE	31115.4	27506.5	44461.1	26066.1	30767.1	35553.3
A4IG65	klc2	Kinesin light chain 2	A4IG65_DANRE	5973.56	8566.04	5466.34	6905.04	4339.08	7297.74
A4IG73;A9JR73;B0R0N8	si:ch211-133n4.9	Uncharacterized protein (Fragment);LOC100000061 protein (Fragment);Si:ch211-133n4.9	A4IG73_DANRE;A9JR73_DANRE;B0R0N8_DANRE	19657.7	9053.61	8079.09	8121.82	7917.06	4156.74
A4IG87;Q5RIH8	serpina10a	Si:dkey-85n7.5;Serpin peptidase inhibitor, clade A (alpha-1 antiproteinase, antitrypsin), member 10a	A4IG87_DANRE;Q5RIH8_DANRE	10317.6	10888.7	9944.4	11224.8	10147.9	11863.1
A4IGA8;F1QWP7;Q5CZR4	nop2	Si:dkey-91i17.1 protein (Fragment);NOP2 nucleolar protein homolog (yeast);Si:dkey-91i17.1 protein (Fragment)	A4IGA8_DANRE;F1QWP7_DANRE;Q5CZR4_DANRE	71172.1	51793.3	76445.3	62172.2	56472.9	71818
A4IGA9;F1QNU2;F1QY25;Q5CZW4	zgc:162509	Zgc:162509 protein;Zgc:162509;Zgc:162509;Zgc:162509 protein (Fragment)	A4IGA9_DANRE;F1QNU2_DANRE;F1QY25_DANRE;Q5CZW4_DANRE	15152.6	20242.8	19806.9	24884	7707.02	40159.7
A4IGC0;F1QW60;Q08CQ1;Q32PU0;Q6NWE2	2002-09-01	Sept2 protein (Fragment);Septin 2 (Fragment);Sept2 protein (Fragment);Sept2 protein (Fragment);Sept2 protein (Fragment)	A4IGC0_DANRE;F1QW60_DANRE;Q08CQ1_DANRE;Q32PU0_DANRE;Q6NWE2_DANRE	198042	162862	164132	227474	152687	130613
A4IGC2	gsnb	Gsnb protein	A4IGC2_DANRE	69316.9	48252.8	29382.1	51684.8	58802.1	52111.9
A4IGC8	aldh18a1	Delta-1-pyrroline-5-carboxylate synthase	A4IGC8_DANRE	378434	454407	390900	342434	445476	480194
A4IGF6;A7E2G2;B0UYR8;B0UYR9;F6NIT0	zgc:171226	Zgc:171226 protein (Fragment);Zgc:171226 protein;Zgc:171226;Zgc:171226;Zgc:171226	A4IGF6_DANRE;A7E2G2_DANRE;B0UYR8_DANRE;B0UYR9_DANRE;F6NIT0_DANRE	1277240	1.30979e+06	912838	960679	1.10277e+06	831365
A4IGF7;B0UYN4	zgc:162944	Zgc:162944 protein;Zgc:162944	A4IGF7_DANRE;B0UYN4_DANRE	93855.2	157698	120421	182829	162866	184189
A4IGG5	zgc:162999	Zgc:162999 protein	A4IGG5_DANRE	68406.5	70762.9	86552.4	55771	72983.6	46031.2
A4IGH4;E7EZ59	wdr4	tRNA (guanine-N(7)-)-methyltransferase non-catalytic subunit wdr4;tRNA (guanine-N(7)-)-methyltransferase non-catalytic subunit WDR4	WDR4_DANRE;E7EZ59_DANRE	7573.56	9657.93	4577.89	5785.24	9864.8	5473.93
A4JYD7;B7ZUW2;Q90Y50	cxadr	Cxadr (Fragment);Coxsackie virus and adenovirus receptor;Coxsackievirus and adenovirus receptor homolog	A4JYD7_DANRE;B7ZUW2_DANRE;CXAR_DANRE	40201.7	42610.2	36580.9	36465.5	76008.5	48183
A4JYG6;F1R5A9;Q6U7I5	l1camb	Nadl1.1 (Fragment);Neural adhesion molecule L1.1 (Fragment);Neural adhesion molecule L1.1	A4JYG6_DANRE;F1R5A9_DANRE;Q6U7I5_DANRE	23814.2	24083.2	27555.1	10308.1	24955.4	25912.9
A4JYP6	bcam	cDNA, clone cssl:d0228	A4JYP6_DANRE	184147	134826	126561	68659.9	24299.8	17000.8
A4JYP8;Q8AXZ4	cntn1a	Cntn1a;Contactin-1a	A4JYP8_DANRE;CNT1A_DANRE	45434.7	33701.5	29496.6	35649.4	25997.5	36958.1
A4QN44;A8WFX5;F1QBS1;Q1ECV0	si:dkey-156n14.5	LOC556764 protein (Fragment);LOC556764 protein (Fragment);Si:dkey-156n14.5;LOC556764 protein (Fragment)	A4QN44_DANRE;A8WFX5_DANRE;F1QBS1_DANRE;Q1ECV0_DANRE	106258	99106.6	83756.3	96700	122633	113798
A4QN50;B3DKM2;F1QFC4;F1QP79;Q6DRC2	noc2l	Zgc:195326 protein (Fragment);Zgc:195326 protein;NOC2-like nucleolar-associated transcriptional repressor;NOC2-like nucleolar-associated transcriptional repressor;DKFZP564C186-like	A4QN50_DANRE;B3DKM2_DANRE;F1QFC4_DANRE;F1QP79_DANRE;Q6DRC2_DANRE	35233.3	36493.5	22504.5	16306.8	15417.6	26706.3
A4QN52;Q6DG88	atg4b	Cysteine protease;Cysteine protease ATG4B	A4QN52_DANRE;ATG4B_DANRE	3718.02	5731.56	5215.42	8714.8	5110.82	9210.42
A4QN64	vaspa	Zgc:162320 protein	A4QN64_DANRE	30093	20584.2	18324.3	27435.3	23696.9	37391.2
A4QN66;Q1MTD3	rnmt	mRNA cap guanine-N7 methyltransferase	A4QN66_DANRE;MCES_DANRE	14500.2	25555.4	19752.6	9665	16045.9	18070.2
A4QN86;Q1JQ52;Q1LXK0;Q4QRD3	krt1-19d	Krt1-19d protein (Fragment);Krt1-19d protein (Fragment);Keratin, type 1, gene 19d;Krt1-19d protein (Fragment)	A4QN86_DANRE;Q1JQ52_DANRE;Q1LXK0_DANRE;Q4QRD3_DANRE	35849.2	43188.3	44449.7	26478.5	53647.2	37580.6
A4QN90;E7F225	zgc:163061	Zgc:163061	A4QN90_DANRE;E7F225_DANRE	2871176	3.15281e+06	1834294	2.31783e+06	1.92114e+06	2.47297e+06
A4QNT9;F1QWX2;Q68SP2	stat5b	Signal transducer and activator of transcription	A4QNT9_DANRE;F1QWX2_DANRE;Q68SP2_DANRE	36591.8	19073.2	9060.54	43352.9	9245.98	5130.55
A4QNU7	sgpl1	Sgpl1 protein	A4QNU7_DANRE	61474.5	57789.4	55981.8	48173.5	59836	36765.2
A4QNV1;F1R047	pfkmb	ATP-dependent 6-phosphofructokinase	A4QNV1_DANRE;F1R047_DANRE	11867.4	11558.7	13040.2	9065.16	13862.8	12737.5
A4QNV2;Q58ES2	jph2	Jph2 protein;Jph2 protein (Fragment)	A4QNV2_DANRE;Q58ES2_DANRE	30530.7	39037.7	30607.6	28580.3	14572.1	20424.5
A4QNX7	fam114a1	Fam114a1 protein	A4QNX7_DANRE	31059.4	29285.5	7563.66	9133.97	7411.96	5147.45
A4QNX8;F1R8V0	hspa13	Hspa13 protein;Heat shock protein 70 family, member 13	A4QNX8_DANRE;F1R8V0_DANRE	5085.13	5044.16	5543.36	11386.9	5656.81	10774.1
A4QP07;Q05BC7;Q5TZI1	rtn1b	Reticulon (Fragment);Reticulon (Fragment);Reticulon	A4QP07_DANRE;Q05BC7_DANRE;Q5TZI1_DANRE	8752.25	22880.9	26288	19676.3	33843.1	33190.8
A4QP19;F1R7A2;Q08CN4	fam129bb	Si:dkey-286j20.1 protein (Fragment);Family with sequence similarity 129, member Bb;Si:dkey-286j20.1 protein (Fragment)	A4QP19_DANRE;F1R7A2_DANRE;Q08CN4_DANRE	7950.4	12025.8	11007.8	4743.03	11237.2	4487.8
A4QP33	ppp2r5cb	Serine/threonine protein phosphatase 2A regulatory subunit	A4QP33_DANRE	70096.5	76996.3	65663	41237	69125	64553.1
A4QP42;Q1ED30;Q6ZM34	vps35	Vacuolar protein sorting-associated protein 35	A4QP42_DANRE;Q1ED30_DANRE;Q6ZM34_DANRE	113804	113579	124501	142425	109888	102455
A4QP60;E9QBM4;F1R1A5	ubxn11	LOC569134 protein (Fragment);UBX domain protein 11 (Fragment);UBX domain protein 11	A4QP60_DANRE;E9QBM4_DANRE;F1R1A5_DANRE	182004	137010	155797	111027	166942	102093
A4QP88;F1QXP8	khsrp	MGC163038 protein;KH-type-splicing regulatory protein	A4QP88_DANRE;F1QXP8_DANRE	586979	486842	588669	635735	517009	544379
A4QPA0	me3	Malic enzyme	A4QPA0_DANRE	160249	127463	124994	158461	136268	135495
A4U7F8;A4U7F9;B3DGT2	plod2	Procollagen lysine 2-oxoglutarate 5-dioxygenase 2a isoform;Procollagen lysine 2-oxoglutarate 5-dioxygenase 2b isoform;Plod2 protein	A4U7F8_DANRE;A4U7F9_DANRE;B3DGT2_DANRE	13933.9	10837.9	13448.6	10176.8	9480.03	14807.8
A4VAK4;Q5MCP0;Q5PR64	hspb1	Heat shock protein 1;25 kDa heat shock protein;Heat shock protein, alpha-crystallin-related, 1	A4VAK4_DANRE;Q5MCP0_DANRE;Q5PR64_DANRE	104363	139677	150634	119258	133533	174864
A4VCF2;Q5SNQ3	nrbp1	Si:dkey-12h9.7 protein;Nuclear receptor-binding protein 1	A4VCF2_DANRE;Q5SNQ3_DANRE	12534.6	25036.2	25039.1	5180.7	8833.96	9059.62
A4VCH3;A9JR90;F1Q6S4	abhd16a	Bat5l protein (Fragment);Bat5l protein;Abhydrolase domain-containing 16A	A4VCH3_DANRE;A9JR90_DANRE;F1Q6S4_DANRE	12920.2	9989.78	15384.9	7818.98	15748.2	8263.66
A5A4L9;F6P4V6	supt16h	FACT complex large subunit;SPT16 homolog, facilitates chromatin-remodeling subunit	A5A4L9_DANRE;F6P4V6_DANRE	175231	213261	169614	199489	198319	179878
A5A5E1;B3DIT1	cyfip2	Cytoplasmic FMR1-interacting protein 2	A5A5E1_DANRE;B3DIT1_DANRE	68058.8	68759	58091.8	55632	47271.2	53592.1
A5D6R2;F1Q750;Q7SZY1	hcfc1a	Hcfc1a protein;Host cell factor C1a;Novel protein similar to mouse and human host cell factor C1 (VP16-accessory protein) (HCFC1)	A5D6R2_DANRE;F1Q750_DANRE;Q7SZY1_DANRE	340494	453063	274470	333632	340296	311537
A5D6S0	sin3aa	SIN3 transcription regulator family member Aa	A5D6S0_DANRE	5737.15	3714.4	6337.74	11918.5	12448.4	6535.88
A5D6S3	mut	Methylmalonyl CoA mutase	A5D6S3_DANRE	95135.8	100459	86983.7	87664.9	100177	102488
A5D6T5;F1QLQ5;Q1MT21	si:ch211-284e20.8	Si:ch211-284e20.8 protein;Si:ch211-284e20.8;Si:ch211-284e20.8	A5D6T5_DANRE;F1QLQ5_DANRE;Q1MT21_DANRE	23485.6	21309.1	29178.2	17644.6	26663.4	24639.1
A5D6U4	golim4a	Golim4a protein	A5D6U4_DANRE	27929.1	23283.6	24892.1	19010.5	18581.7	36042.4
A5D8S8;F1QJG7	hexim;hexim1	Protein HEXIM;Hexamethylene bis-acetamide-inducible 1	HEXIM_DANRE;F1QJG7_DANRE	4813.25	102589	41209.8	33145.7	53302.9	41436.6
A5PF33	tbl1xr1a	Transducin (beta)-like 1 X-linked receptor 1a	A5PF33_DANRE	35626.8	33445.1	34048.1	22021.4	47630.2	23537
A5PF53;E7F8G5	arhgap35b;arhgap35a	Rho GTPase-activating protein 35b;Rho GTPase-activating protein 35a	A5PF53_DANRE;E7F8G5_DANRE	31633.9	37394.6	28075.3	37956.2	33254.8	30770.9
A5PKS5;Q6B324	pts	6-pyruvoyl tetrahydrobiopterin synthase;6-pyruvoyl tetrahydropterin synthase (Fragment)	A5PKS5_DANRE;Q6B324_DANRE	30279.1	6046.98	34266.8	44665.8	44251.2	11576.8
A5PL60;A5WW31;F6P9F0	s100u	S100u protein (Fragment);S100 calcium-binding protein U;S100 calcium-binding protein U (Fragment)	A5PL60_DANRE;A5WW31_DANRE;F6P9F0_DANRE	4838.58	10278.3	2381.55	12011.3	6240.39	11246.1
A5PL78;Q0P414	LOC572200	LOC572200 protein (Fragment)	A5PL78_DANRE;Q0P414_DANRE	877468	632410	691250	892175	704278	768330
A5PL98	sdhb	Succinate dehydrogenase [ubiquinone] iron-sulfur subunit, mitochondrial	SDHB_DANRE	47104.2	65403.3	100156	103438	112713	137102
A5PLC1	kdelc2	KDEL (Lys-Asp-Glu-Leu)-containing 2	A5PLC1_DANRE	9048.21	17186.5	12000.6	15852.8	14672.7	13406.7
A5PLC6	bag1	BCL2-associated athanogene 1	A5PLC6_DANRE	22344.5	8146.37	27004.4	17631.1	5509.02	9928.03
A5PLC7	rab8b	RAB8B, member RAS oncogene family	A5PLC7_DANRE	5547.67	1590.4	3406.95	1993.63	3852.27	4009.68
A5PLG3;E7FGI4;F1R9S2	sugp1	Zgc:165601 protein;SURP and G patch domain-containing 1;SURP and G patch domain-containing 1	A5PLG3_DANRE;E7FGI4_DANRE;F1R9S2_DANRE	7082.64	3840.42	4220.49	8669.5	7637.96	8202.99
A5PLH1;F1R4V5	dap3	Dap3 protein;Death-associated protein 3	A5PLH1_DANRE;F1R4V5_DANRE	15719.3	31675.2	18144.7	15755.6	14547.2	10622.7
A5PLJ7	oxsr1a	Oxidative stress-responsive 1a	A5PLJ7_DANRE	67687.3	80904.1	62402.4	66035.9	78170.3	57999.4
A5PM68	ptbp2b	Polypyrimidine tract-binding protein 2b	A5PM68_DANRE	94554.3	103184	91955.8	101536	86709.2	111913
A5PM92;Q6PGV9	ppil4	Peptidylprolyl isomerase (cyclophilin)-like 4;Peptidylprolyl isomerase (Cyclophilin)-like 4	A5PM92_DANRE;Q6PGV9_DANRE	256533	35244.3	239128	182684	215387	217428
A5PMC3;E9QJQ5	si:dkeyp-110e4.6	Si:dkeyp-110e4.6	A5PMC3_DANRE;E9QJQ5_DANRE	4401.82	4575.59	5944.67	7150.36	6066.33	7557.01
A5PMF6	colgalt1	Procollagen galactosyltransferase 1	GT251_DANRE	10786.3	32486.4	16794.4	12419.2	8281.06	5333.52
A5PMG8;B0R052	sort1b	Sortilin	A5PMG8_DANRE;B0R052_DANRE	10007	13251.1	11507.6	8674.18	11640.6	9242.66
A5PMJ7;Q6IQS7	stx12	Syntaxin 12	A5PMJ7_DANRE;Q6IQS7_DANRE	14571.3	27223.1	29578.1	42165.4	45789.3	41908.6
A5PMP0;A9JT02;B7ZV15	capn2b	Calpain 2, (m/II) large subunit b;Capn2b protein;Calpain 2, (M/II) large subunit b	A5PMP0_DANRE;A9JT02_DANRE;B7ZV15_DANRE	57759.2	59278.2	45864.6	55247.5	58055.2	42900.6
A5PMQ1;Q5RIF1;Q6NUX4	lta4h	Leukotriene A(4) hydrolase	A5PMQ1_DANRE;Q5RIF1_DANRE;Q6NUX4_DANRE	136925	166416	140603	211365	229922	257554
A5PMS9	ap1b1	AP complex subunit beta	A5PMS9_DANRE	41945.1	33011.1	79288.3	37996.1	33935.3	31295.6
A5PMV7	ppp2r1ba	Protein phosphatase 2, regulatory subunit A, beta a	A5PMV7_DANRE	364335	349246	444374	508274	479881	393895
A5PMY0;Q1RLP8	st14a	Suppressor of tumorigenicity 14 protein homolog	A5PMY0_DANRE;Q1RLP8_DANRE	64688.6	68413.9	40870.1	55020.6	71019.2	63261.1
A5PMY4	rpa3	Replication protein A3	A5PMY4_DANRE	8884.23	30614.8	8328.77	49876.9	76340.1	54444.4
A5PMZ3	scinlb	Scinderin-like b	A5PMZ3_DANRE	84582.3	82222	50582.9	4692.94	62087.5	4440.41
A5PN22	wdr44	WD repeat domain 44	A5PN22_DANRE	17124.1	20309.6	8772.95	97316.6	14225	77346.7
A5PN31	si:dkey-95h12.1	Si:dkey-95h12.1 (Fragment)	A5PN31_DANRE	96124	46542.1	105888	58841.4	143880	74786.4
A5PN39;B2GS03;Q5CZU9	cryz	Crystallin, zeta (quinone reductase);Cryz protein;Crystallin, zeta (Quinone reductase)	A5PN39_DANRE;B2GS03_DANRE;Q5CZU9_DANRE	3843.44	11134.4	6569.27	8984.1	6437.52	9495.03
A5PN46;Q6PBY3	edf1	Edf1 protein;Endothelial differentiation-related factor 1 homolog	A5PN46_DANRE;EDF1_DANRE	22087.6	20587.9	22734.7	24524.8	34616.6	20771.3
A5PN47	brd3b	Novel protein (Zgc:77289)	A5PN47_DANRE	4983.42	3667.75	3976.67	2803.68	3604.72	9033.66
A5PN55	me2	Malic enzyme	A5PN55_DANRE	106612	151376	205562	167926	200889	123363
A5PN57;F1QVK5;Q6IQL0;Q6TGW5	ostf1	Osteoclast stimulating factor 1;Osteoclast-stimulating factor 1;Ostf1 protein;Osteoclast-stimulating factor 1	A5PN57_DANRE;F1QVK5_DANRE;Q6IQL0_DANRE;OSTF1_DANRE	22428	19348	37936.4	23172.4	43951.2	37718.6
A5PN62	ddah2	Dimethylarginine dimethylaminohydrolase 2	A5PN62_DANRE	47357.4	55296.5	57708.6	49361.6	44734.9	41480.3
A5WUM0	prkaa1	Non-specific serine/threonine protein kinase	A5WUM0_DANRE	3980.69	45890.1	24011.7	8534.96	32861.9	9020.35
A5WUQ7	apobb.2	Apolipoprotein Bb, tandem duplicate 2	A5WUQ7_DANRE	54531.4	65058.4	60076.4	45322.2	33950.2	42314.9
A5WUR0	cdc40	Cell division cycle 40 homolog (S. cerevisiae)	A5WUR0_DANRE	23621.3	49634.7	30262.4	26077.5	26103.3	8372.81
A5WUR4;F1QVW4;Q6DGQ2	rabif	RAB-interacting factor;RAB-interacting factor (Fragment);Rab-interacting factor	A5WUR4_DANRE;F1QVW4_DANRE;Q6DGQ2_DANRE	68965.5	56786.7	151310	125722	221466	127144
A5WUT7;Q6NXD3;Q6TGU9;Q802W9	riok2	RIO kinase 2 (yeast);RIO kinase 2 (Yeast);RIO kinase 2;RIO kinase 2 (Yeast)	A5WUT7_DANRE;Q6NXD3_DANRE;Q6TGU9_DANRE;Q802W9_DANRE	10059.8	8090.98	8638.52	10832.9	5716.94	13132.7
A5WVI9	dnaja2l	DnaJ (Hsp40) homolog, subfamily A, member 2,-like	A5WVI9_DANRE	195120	311614	179277	189521	276058	133895
A5WVL5;Q68EJ6	fbp2	Fructose-1,6-bisphosphatase 2;Fructose-1,6-bisphosphatase 2	A5WVL5_DANRE;Q68EJ6_DANRE	65965.1	51163.5	72659.2	92235.4	63052.6	48138.4
A5WVL6;Q6NYR5;Q8AYF3	ctsla	Cathepsin La;Cathepsin L1, a;Cathepsin (Fragment)	A5WVL6_DANRE;Q6NYR5_DANRE;Q8AYF3_DANRE	107155	65803.2	50618.1	79209.4	75006.3	63401.1
A5WVQ0;Q6PFQ5	nat10	RNA cytidine acetyltransferase	A5WVQ0_DANRE;Q6PFQ5_DANRE	10173.6	10779.5	9061.3	10931.9	12345.9	6693.11
A5WVQ1	caprin1b	Cell cycle-associated protein 1b	A5WVQ1_DANRE	53491.6	30870.1	112234	40003.9	6114.74	22286.7
A5WW50;A6YIE1;Q1LUS9	pard6a;pard6a;tsnaxip1	Par-6 family cell polarity regulator alpha;Partitioning defective 6 alpha;Novel protein similar to vertebrate par-6 partitioning defective 6 homolog (C.elegans) family (Fragment)	A5WW50_DANRE;A6YIE1_DANRE;Q1LUS9_DANRE	12548.1	7440.4	8176.73	3070.72	9899.84	4570.67
A5WWJ4	matn1	Matrilin 1	A5WWJ4_DANRE	1.14817e+06	1.1404e+06	669652	834038	864766	711407
A5X6X5	ttn.2	Titin a	A5X6X5_DANRE	451356	457268	359343	435821	345471	473810
A5X6X6	ttn.1	Titin b	A5X6X6_DANRE	1.20597e+06	854535	912061	997835	938400	856408
A6H8Q3;A8KBU7	mybphb	Myosin-binding protein Hb	A6H8Q3_DANRE;A8KBU7_DANRE	1.97012e+06	1975702	1.95409e+06	1.16881e+06	1.14682e+06	1.29843e+06
A6NA21	cavin1b	Caveolae-associated protein 1b	A6NA21_DANRE	144749	89028	77464	137626	74884.7	116661
A6P4B8;F1QEX9	ryr1b	Ryanodine receptor 1b;Ryanodine receptor 1b (skeletal)	A6P4B8_DANRE;F1QEX9_DANRE	172026	197791	189094	159509	166760	121247
A6XCT1	ndrg4	NDRG family member 4	A6XCT1_DANRE	54224.4	58688.6	48040.1	41154.5	68588.2	31896.8
A7E289;B3DKJ3;F1Q9I7	snx1a	Snx1 protein (Fragment);Snx1 protein;Sorting nexin 1a	A7E289_DANRE;B3DKJ3_DANRE;F1Q9I7_DANRE	129922	116240	109163	131824	116078	121228
A7E2J3;A7YY09;F1QJD7	si:ch211-226h8.14	Si:ch211-226h8.14 protein;Si:ch211-226h8.14 protein;Si:ch211-226h8.14 (Fragment)	A7E2J3_DANRE;A7YY09_DANRE;F1QJD7_DANRE	466723	308483	80929.1	498750	81779.7	382805
A7E2K1	zgc:171719	Zgc:171719 protein	A7E2K1_DANRE	19735.1	25878.4	11205.9	19066.7	21896	8919.14
A7E2K4	rplp2l	Ribosomal protein, large P2,-like	A7E2K4_DANRE	69827.7	60883.2	126909	147690	159450	130339
A7E2K5	crybb1l2	Crystallin, beta B1,-like 2	A7E2K5_DANRE	1.23789e+06	1.22671e+06	1.05228e+06	1.23601e+06	1.19163e+06	980582
A7E2K7	crygm2d12	Crystallin, gamma M2d12	A7E2K7_DANRE	16731.4	33095.9	38939.9	114956	31298.5	41301.2
A7E2L0	dad1	Dolichyl-diphosphooligosaccharide--protein glycosyltransferase subunit DAD1	A7E2L0_DANRE	160948	158641	176776	150501	171024	162734
A7E2M3;E9QGR8;F1QB44	emc10	ER membrane protein complex subunit 10	EMC10_DANRE;E9QGR8_DANRE;F1QB44_DANRE	39118.3	29897.2	36386.5	40616.7	48694.1	28953.8
A7E2M9	zgc:173645	Zgc:173645 protein	A7E2M9_DANRE	186233	217303	324253	226320	320976	91618.5
A7E2N1;B0S8L0;Q6TGZ9	nfu1	Hirip5 protein;NFU1 iron-sulfur cluster scaffold homolog (S. cerevisiae);HIRA interacting protein 5	A7E2N1_DANRE;B0S8L0_DANRE;Q6TGZ9_DANRE	7859.66	22295.8	18286.3	7503.17	21608.1	4357.14
A7E2N2;Q5XTN0	crygmx	Crygmx protein	A7E2N2_DANRE;Q5XTN0_DANRE	651794	824222	572686	740700	848390	749624
A7E2Q2;Q7SXH6	ambp	Alpha-1-microglobulin/bikunin precursor;Alpha-1-microglobulin/bikunin, like	A7E2Q2_DANRE;Q7SXH6_DANRE	6591.25	18027.5	10926.6	6539.07	11150.2	6187.19
A7E2Q3;F1Q5D8;Q7SXJ7	vtnb	Vtnb protein (Fragment);Vitronectin b;Vtnb protein (Fragment)	A7E2Q3_DANRE;F1Q5D8_DANRE;Q7SXJ7_DANRE	7949.97	35248.3	30578.2	8289.43	20047.1	8760.86
A7MBM0	lars2	Zgc:165522 protein	A7MBM0_DANRE	5265.74	5288.47	4649.87	12490.9	6451.88	17061.3
A7MBP9;F1R9A7	atp6ap1a	LOC100004566 protein (Fragment);ATPase H+-transporting accessory protein 1a	A7MBP9_DANRE;F1R9A7_DANRE	30950.2	39982.9	33733.8	32279.1	41123.2	48531.5
A7MBR5;A9JT46;Q6P6X6	nop58	Nop58 protein;Nop58 protein (Fragment);NOP58 ribonucleoprotein homolog (yeast)	A7MBR5_DANRE;A9JT46_DANRE;Q6P6X6_DANRE	257300	270457	223810	270062	207277	225451
A7MBU9	cmbl	Carboxymethylenebutenolidase homolog (Pseudomonas)	A7MBU9_DANRE	8168.95	11429	9973	7516.63	6742.08	7112.16
A7MBW0;A8KB68;F1QA36	zgc:171717	Zgc:171717 protein;Zgc:171717 protein;Zgc:171717 (Fragment)	A7MBW0_DANRE;A8KB68_DANRE;F1QA36_DANRE	589338	437439	94933.1	506241	279758	521281
A7MBY1;Q3B748	llph	Zgc:123180;Protein LLP homolog	A7MBY1_DANRE;LLPH_DANRE	72706.6	58441.5	57275.3	63238.2	57639.6	38776.8
A7MBY2;F1Q9D1	alyref	Zgc:171753 protein;Aly/REF export factor	A7MBY2_DANRE;F1Q9D1_DANRE	247493	338177	226796	246125	268310	167403
A7MBY4	zgc:114046	Histone H2B	A7MBY4_DANRE	183593	244556	190409	318107	349987	293664
A7MBZ5;Q2PZQ9	LOC100007710;zp3.1	LOC100007710 protein;Zona pellucida glycoprotein 3.1 (Fragment)	A7MBZ5_DANRE;Q2PZQ9_DANRE	12161.2	5647.05	5795.97	8307.39	7799.94	24096.7
A7MC04	qdprb2	Qdprb2 protein	A7MC04_DANRE	13967.9	4868.83	4376.84	15841.3	4289.06	7729.48
A7MCD7;F6NP87;Q6NUY8	ndufa9a	Ndufa9 protein;NADH dehydrogenase (ubiquinone) 1 alpha subcomplex, 9a;Ndufa9 protein (Fragment)	A7MCD7_DANRE;F6NP87_DANRE;Q6NUY8_DANRE	88674.1	93344.5	209938	83217.3	140239	110387
A7MCF0;B2GRL3;Q5XJD3	fip1l1b;fip1l1b;fip1l1	FIP1-like 1b (S. cerevisiae);Zgc:103421 protein;Pre-mRNA 3'-end-processing factor FIP1	A7MCF0_DANRE;B2GRL3_DANRE;FIP1_DANRE	29381.6	27103.7	25510.1	19858.6	27984.6	16225.6
A7MCF4;A8KBX4;F1Q8H6;Q5XJP4	ech1	Zgc:101710 protein (Fragment);Zgc:101710 protein;Enoyl CoA hydratase 1, peroxisomal;Zgc:101710	A7MCF4_DANRE;A8KBX4_DANRE;F1Q8H6_DANRE;Q5XJP4_DANRE	47334.6	50590.5	72244.7	35389.3	48355.3	60144.6
A7MCJ5	thy1	Thy1 protein	A7MCJ5_DANRE	30329.6	46269	48221.8	21051.1	34392.5	6179.68
A7MCJ8;Q6PC07	rbp4l	Rbp4l protein;Purpurin	A7MCJ8_DANRE;Q6PC07_DANRE	5833.48	4662.8	46864.4	10526	40814	9959.54
A7MCK4;F1REQ4;Q6PFJ1	ngdn	MGC174007 protein;Neuroguidin;Neuroguidin	A7MCK4_DANRE;F1REQ4_DANRE;NGDN_DANRE	12002.8	8851.58	9997.15	10594.8	15678.7	11593.3
A7MCK5;F1QL34;Q6PFU2	nudt9	Nudt9 protein;Nudix (nucleoside diphosphate-linked moiety X)-type motif 9;Nudix (Nucleoside diphosphate linked moiety X)-type motif 9	A7MCK5_DANRE;F1QL34_DANRE;Q6PFU2_DANRE	77836.3	79444.1	91889.3	33116.9	117385	37153.3
A7MCK6;Q7SZR5	sumo1	Small ubiquitin-related modifier;Small ubiquitin-related modifier 1	A7MCK6_DANRE;SUMO1_DANRE	8518.14	8586.96	127236	6506.78	11095.1	100678
A7MCL1;B7ZUZ8;E7EY66;Q7SXV1	tbc1d23	Tbc1d23 protein (Fragment);TBC1 domain family member 23;TBC1 domain family member 23;TBC1 domain family member 23	A7MCL1_DANRE;B7ZUZ8_DANRE;E7EY66_DANRE;TBC23_DANRE	23909.2	7168.98	23525.6	27086.6	35382.3	7660.45
A7MCL4;F1QPS1;Q7ZU66	alg2	Alg2 protein;Asparagine-linked glycosylation 2 (alpha-1,3-mannosyltransferase);Alg2 protein (Fragment)	A7MCL4_DANRE;F1QPS1_DANRE;Q7ZU66_DANRE	9883.84	7400.46	7888.73	8464.54	13457.8	20988.3
A7MCL7	cst14a.2	Cystatin 14a, tandem duplicate 2	A7MCL7_DANRE	146890	150140	210909	360437	258422	244696
A7MCM3;A7MCR6;A7MCR8;A8E587;E9QE79	zgc:174855;im:6910535;si:dkey-26g8.5;MGC174152;si:dkey-269i1.4	MGC174155 protein;Im:6910535 protein;MGC174857 protein;MGC174152 protein;Si:dkey-269i1.4	A7MCM3_DANRE;A7MCR6_DANRE;A7MCR8_DANRE;A8E587_DANRE;E9QE79_DANRE	199837	1.34873e+06	544181	380895	134977	363370
A7MCN0;F1QLH1;Q3B738	ppifb	Peptidyl-prolyl cis-trans isomerase	A7MCN0_DANRE;F1QLH1_DANRE;Q3B738_DANRE	11144.4	7390.78	8782.89	5474.92	11020.7	5786.29
A7MCN3;F1R1X3	pon3.2	Zgc:174637 protein;Paraoxonase 3, tandem duplicate 2	A7MCN3_DANRE;F1R1X3_DANRE	118296	103710	96685.3	125940	83483.4	110199
A7MCP4;Q6DHM9	rhoab	Ras homolog gene family, member Ab;Rho-related GTP-binding protein RhoA-B	A7MCP4_DANRE;RHOAB_DANRE	73449.3	63232.6	65499.6	61902	57335.9	45474.3
A7MCQ3;B8JHR3;F8W4C3	gtf2f2a	General transcription factor IIF subunit 2;General transcription factor IIF subunit 2;General transcription factor IIF, polypeptide 2a	A7MCQ3_DANRE;B8JHR3_DANRE;F8W4C3_DANRE	6947.01	3915.4	43947	29328	15741.3	45655.9
A7MCR1	uqcrfs1	Cytochrome b-c1 complex subunit Rieske, mitochondrial	A7MCR1_DANRE	500896	308100	344082	485674	332980	459934
A7MCR5;Q8AW06	rfc3	replication factor C (Activator 1) 3;Replication factor C (Activator 1) 3	A7MCR5_DANRE;Q8AW06_DANRE	23823.4	8029.8	29754	29015.4	35982.9	29325
A7MD67;F1Q728	coro1b	Coronin	A7MD67_DANRE;F1Q728_DANRE	87381.9	76041	112941	88480.5	56872.7	48513
A7YT47	hadhaa	Hadha protein	A7YT47_DANRE	157345	186422	150811	145499	165221	208365
A7YT51;F1QLC5	sf3b2	Zgc:136773 protein;Splicing factor 3b, subunit 2	A7YT51_DANRE;F1QLC5_DANRE	64817.7	73440.2	77998.7	53195.1	51514.4	62899.3
A7YT77	qdpra	Qdpra protein	A7YT77_DANRE	256174	199545	221449	207129	254617	190827
A7YT82;H2ZRH9	nmt2	Glycylpeptide N-tetradecanoyltransferase 2;Glycylpeptide N-tetradecanoyltransferase	NMT2_DANRE;H2ZRH9_DANRE	12222	15122.6	9821.78	11036.7	9624.8	12193.1
A7YY10	zgc:171772	Zgc:171772	A7YY10_DANRE	47519.3	50942.5	6944.57	42159.8	11812.7	19147.1
A7YYD1;Q5U381	hmgn3	Zgc:92355 protein;High mobility group nucleosomal-binding domain 3	A7YYD1_DANRE;Q5U381_DANRE	8433.57	7674.11	12446.2	7280.78	12414.9	6888.99
A7YYD3;F1R8B7;Q5XJP1	eipr1	Zgc:101720 protein;EARP-interacting protein homolog;EARP-interacting protein homolog	A7YYD3_DANRE;F1R8B7_DANRE;EIPR1_DANRE	5718.83	8354.84	8605.91	5415.82	9769.07	5402.72
A7YYD9;E9QGV8;Q6NUT4	pabpn1	Pabpn1 protein;Poly(A)-binding protein, nuclear 1;Pabpn1 protein	A7YYD9_DANRE;E9QGV8_DANRE;Q6NUT4_DANRE	34663.1	10386.2	54743.4	32464.5	48203.8	41872.3
A7YYE3;Q6DHL6	rps6	40S ribosomal protein S6	A7YYE3_DANRE;Q6DHL6_DANRE	868522	844950	757618	707219	767131	698931
A7YYE9;F1QI99	srp68	Signal recognition particle subunit SRP68	A7YYE9_DANRE;F1QI99_DANRE	162878	145998	128466	167641	107727	129087
A7YYF5;F1QF43	zgc:173905;adam22	Zgc:173905 protein;ADAM metallopeptidase domain 22	A7YYF5_DANRE;F1QF43_DANRE	3686.08	51104.1	53600.4	34076.3	21954.9	36295.1
A7YYG0;Q6P268	pdcl3	Pdcl3 protein;Phosducin-like protein 3	A7YYG0_DANRE;PDCL3_DANRE	70652.9	57474.2	130311	188513	112502	111641
A7YYI1;Q7T387	abhd14b	Zgc:64031;Abhydrolase domain-containing 14B	A7YYI1_DANRE;Q7T387_DANRE	14984.1	31291	31850.3	37886.4	28315.9	28921.7
A7YYI3;B0S5D9;Q7ZUF5	tm9sf2	Transmembrane 9 superfamily member	A7YYI3_DANRE;B0S5D9_DANRE;Q7ZUF5_DANRE	159643	150130	129871	180703	124831	157937
A8BAQ7;Q5XJC6	pcyt2	Phosphate cytidylyltransferase 2, ethanolamine;Zgc:103434	A8BAQ7_DANRE;Q5XJC6_DANRE	47816.9	53110.9	58920.5	47989	55954.8	58243
A8BBA0;F1R6G3;Q6IQQ7	lum	Zgc:86661 (Fragment);Lumican (Fragment);Lumican	A8BBA0_DANRE;F1R6G3_DANRE;Q6IQQ7_DANRE	274730	281780	122271	128129	116864	140369
A8BBE6;Q15JE7;Q6DC21	optc	Optc (Fragment);Opticin;Opticin	A8BBE6_DANRE;Q15JE7_DANRE;Q6DC21_DANRE	22569.3	56292.2	72082.7	67629.7	57949.2	77287
A8BBG1;Q6NYY6;Q6PBP5	bgnb	Biglycan (Fragment);Biglycan;Biglycan (Fragment)	A8BBG1_DANRE;Q6NYY6_DANRE;Q6PBP5_DANRE	13107.8	12169.4	9300.44	11641.3	8039.73	4221.15
A8BBG3;B8JKM0;E9QIF9	lrrtm1	cDNA, clone cssl:d0378 (Fragment);Leucine-rich repeat transmembrane neuronal 1;Leucine-rich repeat transmembrane neuronal 1	A8BBG3_DANRE;B8JKM0_DANRE;E9QIF9_DANRE	81755.4	95316.9	100769	50150	80636.6	78154.1
A8BBH7;B0UYH4	fmodb	cDNA, clone cssl:d0415 (Fragment);Fibromodulin b	A8BBH7_DANRE;B0UYH4_DANRE	25832.1	44341.9	29260	40807.8	30565.7	5759.45
A8DZ59;Q6DHI7	rnls	Renalase, FAD-dependent amine oxidase;Zgc:92286	A8DZ59_DANRE;Q6DHI7_DANRE	5634	21758.8	7191.28	4303.66	7338.46	4072.08
A8DZ70	mtdha	Metadherin a	A8DZ70_DANRE	45043	35270.3	37152.8	38342.6	44146.9	39370.9
A8DZA0	rbm25b	RNA-binding motif protein 25b	A8DZA0_DANRE	16011.8	14743	17704.2	28030	11471.3	12758.3
A8DZE4	gpib	Glucose-6-phosphate isomerase	A8DZE4_DANRE	86554.7	66074.3	52845.2	71644.4	58084.1	71090.6
A8DZG2	srsf6b	Serine/arginine-rich-splicing factor 6b	A8DZG2_DANRE	210531	182294	182912	149021	160480	160957
A8DZJ0;A8E5P1;Q803K6	tbcb	Tubulin folding cofactor B;Tubulin folding cofactor B;Tbcb protein	A8DZJ0_DANRE;A8E5P1_DANRE;Q803K6_DANRE	86460.6	56388.7	45323.5	64965.1	51330.1	54119
A8E1V6	dock1	Dedicator of cytokinesis 1	A8E1V6_DANRE	12340.2	10317	4821.12	9426.34	6947.57	8919.1
A8E4S8;E7F8X7	crygm2d10	Crystallin, gamma M2d10;Crystallin, gamma M2d10	A8E4S8_DANRE;E7F8X7_DANRE	83052.4	92784.7	77551.9	59111.9	33241.4	51587.2
A8E4S9;B3DFJ9	si:ch211-125e6.13	Si:ch211-125e6.12;Si:ch211-125e6.12 protein	A8E4S9_DANRE;B3DFJ9_DANRE	649938	584451	296599	721580	732573	894998
A8E503;Q4QRF4;X1WC76	zgc:113984;zgc:113984;si:dkey-108k21.24	Histone H3;Histone H3.2;Si:dkey-108k21.24 (Fragment)	A8E503_DANRE;H32_DANRE;X1WC76_DANRE	25846648	24247094	25389898	20983540	25765844	19406396
A8E515	ndufa9a	Ndufa9 protein	A8E515_DANRE	70878.8	76667	78014.1	51702.9	65212.5	39716.3
A8E526;Q6DRN7	rpl14	Ribosomal protein L14;60S ribosomal protein L14	A8E526_DANRE;Q6DRN7_DANRE	2.04027e+06	2.12203e+06	1.63023e+06	1.41029e+06	1501657	1192869
A8E551;Q6NZZ9	rbm22	RNA binding motif protein 22;Pre-mRNA-splicing factor RBM22	A8E551_DANRE;RBM22_DANRE	12150.1	5809.51	7472.6	6895.89	9035.52	8845.99
A8E569;Q503E6	ezra	Ezrl protein (Fragment);Ezrin a	A8E569_DANRE;Q503E6_DANRE	24553.2	26538.5	48184.8	27741	39645.1	29981.6
A8E581;Q7ZVB1	chmp1b	Zgc:56134 protein;Charged multivesicular body protein 1b	A8E581_DANRE;CHM1B_DANRE	42935.6	34898.8	19407.3	53911.1	38592.9	34844.2
A8E585;B2GQZ3;Q9I8L5	api5;fabp10a;fabp10a	Api5 protein;Fabp10 protein;Fatty acid-binding protein 10-A, liver basic	A8E585_DANRE;B2GQZ3_DANRE;FA10A_DANRE	102761	90501.9	69877.3	76797.4	111824	49727.4
A8E590;Q7ZU67	eif4a1b	Eif4a1b protein;Eukaryotic translation initiation factor 4A, isoform 1B	A8E590_DANRE;Q7ZU67_DANRE	316300	228373	156024	284186	143336	198851
A8E5B0;F1QFE1;F1QFE2;Q08BV9	atp8a1	Zgc:154074 protein;ATPase phospholipid-transporting 8A1;ATPase phospholipid-transporting 8A1;Zgc:154074	A8E5B0_DANRE;F1QFE1_DANRE;F1QFE2_DANRE;Q08BV9_DANRE	59442.4	51836.2	10836.2	7574.25	46581.2	432005
A8E5B7;Q3B7G1	ndufb5	NADH dehydrogenase (ubiquinone) 1 beta subcomplex 5;NADH dehydrogenase (Ubiquinone) 1 beta subcomplex 5	A8E5B7_DANRE;Q3B7G1_DANRE	37964.3	33352.6	50804.8	81466.9	64627.7	76833.1
A8E5D6;F1QQ30;Q566P4	serpinh2	Zgc:113025 protein;Serine (or cysteine) peptidase inhibitor, clade H, member 2;Zgc:113025	A8E5D6_DANRE;F1QQ30_DANRE;Q566P4_DANRE	18984.2	19160.4	10149.9	4814.86	10798.7	16354.4
A8E5F3;Q66I87	glod4	Glyoxalase domain-containing 4;Glyoxalase domain containing 4	A8E5F3_DANRE;Q66I87_DANRE	43449	47598.4	54437.8	26251.4	77183.4	67570.4
A8E5G1;Q2TBJ2;Q6DHD8	anxa2b	Annexin	A8E5G1_DANRE;Q2TBJ2_DANRE;Q6DHD8_DANRE	5693.3	5148.63	6917.55	7828.94	5463.64	15136.8
A8E5G8;B0R028;Q6IQD0;Q9PUS4	psmb5	Proteasome subunit beta type;Proteasome subunit beta type;Proteasome subunit beta type;Proteasome subunit beta type (Fragment)	A8E5G8_DANRE;B0R028_DANRE;Q6IQD0_DANRE;Q9PUS4_DANRE	268954	351146	289678	389910	241479	446102
A8E5H4;Q6IQI1	golga7	Golgin A7;Zgc:86753	A8E5H4_DANRE;Q6IQI1_DANRE	6600.55	7693.32	5651.2	12160	16165.4	7600.04
A8E5I0;Q71N41	gamt	Guanidinoacetate N-methyltransferase	A8E5I0_DANRE;GAMT_DANRE	92954.9	116265	161368	180734	189681	201939
A8E5I2;Q6NYL7	zgc:77517	Zgc:77517	A8E5I2_DANRE;Q6NYL7_DANRE	3638.37	15811.5	35265	15257.3	63259.9	9818.1
A8E5J9;A8WG85;F6NMS7;Q6PC86	ckmt2b	Ckmt2 protein;Ckmt2 protein;Creatine kinase, mitochondrial 2b (sarcomeric);Creatine kinase, mitochondrial 2 (Sarcomeric)	A8E5J9_DANRE;A8WG85_DANRE;F6NMS7_DANRE;Q6PC86_DANRE	623679	648467	839954	585388	755986	786316
A8E5K1;F1Q713	sord	Zgc:63674 protein;Sorbitol dehydrogenase	A8E5K1_DANRE;F1Q713_DANRE	95972.1	25829.1	13627.4	38398.7	26827.5	8064.01
A8E5K9;F8W567;Q7T2P6	timm23a;timm23a;timm23	Mitochondrial import inner membrane translocase subunit TIM23;Translocase of inner mitochondrial membrane 23 homolog a (yeast) (Fragment);Mitochondrial import inner membrane translocase subunit Tim23	A8E5K9_DANRE;F8W567_DANRE;TIM23_DANRE	23886.7	40798.8	22475.4	22681.5	37904.2	35624.2
A8E5M6;F1QDT4;I3ISH2;Q0P450	taf9	TAF9 RNA polymerase II, TATA box binding protein (TBP)-associated factor;TAF9 RNA polymerase II, TATA box-binding protein (TBP)-associated factor;TAF9 RNA polymerase II, TATA box-binding protein (TBP)-associated factor;TAF9 RNA polymerase II, TATA box binding protein (TBP)-associated factor	A8E5M6_DANRE;F1QDT4_DANRE;I3ISH2_DANRE;Q0P450_DANRE	58244.9	51813.4	60765.2	45858.8	66586.4	47421.6
A8E7A8;A9C3Q0;X1WCE6	si:ch211-13f8.2;colgalt2;colgalt1	Si:ch211-13f8.2;Collagen beta(1-O)galactosyltransferase 2;Procollagen galactosyltransferase 1	A8E7A8_DANRE;A9C3Q0_DANRE;X1WCE6_DANRE	42188.2	43792.4	7096.31	61612.4	6953.99	14060.4
A8E7C5;G1K2S1	inpp5f	Phosphatidylinositide phosphatase SAC2	SAC2_DANRE;G1K2S1_DANRE	9586.68	6760.26	2512.89	11218.3	10602.8	7758.9
A8E7D4;Q7T3F1	cers5	Ceramide synthase 5;LAG1 homolog, ceramide synthase 5 (S. cerevisiae)	A8E7D4_DANRE;Q7T3F1_DANRE	6817.19	6827.73	6292.94	13245.8	6166.73	11113.3
A8E7G0;Q7T379	dhdhl	Dihydrodiol dehydrogenase (dimeric),-like;Dhdhl protein	A8E7G0_DANRE;Q7T379_DANRE	20483	18953.2	23611.1	14714.9	21775.7	10278.1
A8E7G5	sfxn4	Sideroflexin-4	SFXN4_DANRE	25679.8	29110.4	39743.5	22228.9	54185.9	32618.4
A8E7G6;Q5BJB9	prdx3	Peroxiredoxin 3;Prdx3 protein	A8E7G6_DANRE;Q5BJB9_DANRE	548284	461681	349357	424804	277731	524023
A8E7G8;Q7ZV33	tm9sf3	Transmembrane 9 superfamily member	A8E7G8_DANRE;Q7ZV33_DANRE	26908.7	26368.6	21072.9	33605.9	19780.2	13532.7
A8E7K4;Q568K8	pcyt1aa	Phosphate cytidylyltransferase 1, choline, alpha a;Zgc:110237	A8E7K4_DANRE;Q568K8_DANRE	8572.18	19744.9	7202.04	18536.6	9141.12	11571.7
A8E7L6;Q503C8	nudcd1	NudC domain-containing protein 1	A8E7L6_DANRE;NUDC1_DANRE	20480.9	16079.9	14317.7	18126.3	28458.5	22158.3
A8E7N5	vps45	Vacuolar protein sorting 45 homolog (S. cerevisiae)	A8E7N5_DANRE	12551.6	20077.6	22571.5	8000.89	26041.3	12207.1
A8E7N8;Q568F3	psmb4	Proteasome subunit beta	A8E7N8_DANRE;Q568F3_DANRE	131488	206648	328195	269009	208891	225236
A8E7S3;Q6NY56	sdr16c5a	Short chain dehydrogenase/reductase family 16C, member 5a;Zgc:76925	A8E7S3_DANRE;Q6NY56_DANRE	8719.41	9582.32	7633.32	43107.9	52310.4	4068.23
A8E7S8	morf4l1	Mortality factor 4-like 1	A8E7S8_DANRE	8637.29	5724.7	12243.9	12128.3	19539.4	9341.56
A8IYK2	plxna1b	Plexin A1	A8IYK2_DANRE	5687.49	4070.98	5155.46	3343.92	8492.83	4712.64
A8KB08;Q5RGM4	fmo5	Flavin-containing monooxygenase	A8KB08_DANRE;Q5RGM4_DANRE	96082.7	80092.5	90868.4	85884.4	102964	106623
A8KB10	zgc:171426	Zgc:171426 protein	A8KB10_DANRE	54768.2	27056	4773.56	37878.6	15704.8	17838.6
A8KB11;E7F490;F1Q575;F1QHV7	naxd	ATP-dependent (S)-NAD(P)H-hydrate dehydratase	A8KB11_DANRE;E7F490_DANRE;NNRD_DANRE;F1QHV7_DANRE	8848.13	8030.72	5957.88	6583.32	9829.42	8198.45
A8KB15;E9QI23;F1QD09;F1RAW8	ash2l	Zgc:171444 protein;Ash2 (absent, small, or homeotic)-like (Drosophila) (Fragment);Ash2 (absent, small, or homeotic)-like (Drosophila) (Fragment);Ash2 (absent, small, or homeotic)-like (Drosophila)	A8KB15_DANRE;E9QI23_DANRE;F1QD09_DANRE;F1RAW8_DANRE	6136.49	6743.78	1221.66	5280.19	10628.7	5580.48
A8KB38;B8A478	zgc:171517	Zgc:171517 protein;Zgc:171517	A8KB38_DANRE;B8A478_DANRE	36565	9357.2	4904.64	54448.3	10181.8	7442.37
A8KB78	rps23	Ribosomal protein S23	A8KB78_DANRE	650248	628746	402452	534592	401966	342394
A8KB80;F1QHF2	zgc:171775	Mitogen-activated protein kinase	A8KB80_DANRE;F1QHF2_DANRE	20688.4	23117.1	34346.2	13347.9	18756.1	28883.4
A8KBB0;A8KBB1	crp3	Pentaxin	A8KBB0_DANRE;A8KBB1_DANRE	5276.1	123295	132704	4538.64	90794.8	80250.8
A8KBJ5	zgc:173552	Histone H3	A8KBJ5_DANRE	322148	458194	589087	1.16663e+06	990702	295320
A8KBL3;Q561T3	kctd12.2	Kctd12.2 protein (Fragment);Potassium channel tetramerisation domain-containing 12.2	A8KBL3_DANRE;Q561T3_DANRE	36648.6	36408.1	32828.2	31180.6	22566.3	18985.5
A8KBL4	ndufb9	Ndufb9 protein	A8KBL4_DANRE	17477.4	52800.5	97234.2	140767	128463	228522
A8KBN9;F1R5K1;Q6DEL2	clptm1	Clptm1 protein (Fragment);Cleft lip and palate transmembrane protein 1 homolog;Cleft lip and palate transmembrane protein 1 homolog	A8KBN9_DANRE;F1R5K1_DANRE;CLPT1_DANRE	8023.27	60743.3	9318.74	7653.11	20762	4794.55
A8KBQ7;Q6NWD5;Q7SX91	rrs1	Ribosome biogenesis regulatory protein;Ribosome biogenesis regulatory protein (Fragment);Ribosome biogenesis regulatory protein	A8KBQ7_DANRE;Q6NWD5_DANRE;Q7SX91_DANRE	15520	11400.6	12644.5	10250.3	22688.4	6600.75
A8KBQ9;Q6P0H8;Q7ZUV3	gde1	Zgc:56068 protein;Glycerophosphodiester phosphodiesterase 1;Zgc:56068	A8KBQ9_DANRE;Q6P0H8_DANRE;Q7ZUV3_DANRE	8148.82	5342.53	11056.6	5266.53	14545.3	7192.96
A8KBR8	gstm.2	Glutathione S-transferase mu tandem duplicate 2	A8KBR8_DANRE	5541.73	7223.95	10125.3	6865.11	52426.1	5209.55
A8KBS0;E9QE54;Q4V957;Q6PEH6	rab41	RAB41, member RAS oncogene family;RAB41, member RAS oncogene family;RAB41, member RAS oncogene family;Zgc:63637	A8KBS0_DANRE;E9QE54_DANRE;Q4V957_DANRE;Q6PEH6_DANRE	788010	571670	482227	617628	418571	634409
A8KBV1	oxct1b	Succinyl-CoA:3-ketoacid-coenzyme A transferase	A8KBV1_DANRE	6857.09	101838	28601.9	8954.67	11456.6	8472.81
A8KBV7	zgc:136930	Zgc:136930 protein	A8KBV7_DANRE	89701.2	5264.26	4790.2	74922.5	25899.5	24361.5
A8KBW4;F1RB89;Q561T1	dync1li2	Dynein, cytoplasmic 1, light intermediate chain 2;Dynein, cytoplasmic 1, light intermediate chain 2;Dync1li2 protein	A8KBW4_DANRE;F1RB89_DANRE;Q561T1_DANRE	8622.38	8483.14	7719.21	6024.81	12127.6	3971.58
A8KBX9;Q6DBQ9	zgc:91999	Zgc:91999 protein;Zgc:91999	A8KBX9_DANRE;Q6DBQ9_DANRE	77946.1	63192.9	56784.4	27929.9	37155.2	9586.65
A8KBY8;F6IA10	anxa6	Annexin	A8KBY8_DANRE;F6IA10_DANRE	8595.73	11244.3	19125.5	6566.05	10193.7	33827.5
A8KBY9	adsl	Adenylosuccinate lyase	A8KBY9_DANRE	166639	173346	202684	176411	165389	181796
A8KBZ8;A9JT33;F1Q6E4;Q6NY57;Q6TLF3	jpt2	Hn1l protein;Hn1l protein;Jupiter microtubule-associated homolog 2;Hn1l protein;HN1-like protein	A8KBZ8_DANRE;A9JT33_DANRE;F1Q6E4_DANRE;Q6NY57_DANRE;Q6TLF3_DANRE	127403	104008	110367	114944	90492.1	66728.3
A8KC02;Q6NYM2;Q9DF44	cbr1l	Carbonyl reductase 1-like;Cbr1l protein;20 beta-hydroxysteroid dehydrogenase	A8KC02_DANRE;Q6NYM2_DANRE;Q9DF44_DANRE	197846	115617	145724	261524	154069	159402
A8KC18;F1QDA2;Q6PGT7	zgc:63831	Zgc:63831	A8KC18_DANRE;F1QDA2_DANRE;Q6PGT7_DANRE	8535.94	8569.05	10895.3	6520.38	11118.3	6169.51
A8KC20	pklr	Pyruvate kinase	A8KC20_DANRE	107814	130886	116407	95845.2	129156	96541.1
A8KC22	hnrnpl2	Heterogeneous nuclear ribonucleoprotein L2	A8KC22_DANRE	166220	212061	328763	198143	363781	184688
A8KC26;F1QZ60;Q06IS3	xrcc6	Xrcc6 protein;X-ray repair-complementing defective repair in Chinese hamster cells 6;Ku70 autoantigen	A8KC26_DANRE;F1QZ60_DANRE;Q06IS3_DANRE	20214.4	9806.49	7060.61	17585.4	19235.1	3998.09
A8KC30	psmc1a	Proteasome (Prosome, macropain) 26S subunit, ATPase, 1a	A8KC30_DANRE	529215	444512	492837	384265	523612	324677
A8KC46;Q561U0	capn2l	Calpain 2, (M/II) large subunit, like;Calpain 2, (M/II) large subunit, like	A8KC46_DANRE;Q561U0_DANRE	57715.7	56675.4	83054.9	57643.6	82061.5	69388.9
A8WFQ6;F1R4U0	slc25a1b	LOC795332 protein (Fragment);Slc25a1 solute carrier family 25 (mitochondrial carrier; citrate transporter), member 1b	A8WFQ6_DANRE;F1R4U0_DANRE	19486.7	22385.7	17634.2	30936.5	17157	20065.1
A8WFS0;B0S610;B0UXR9;B0UXS6;B7ZV46;Q6PH56	hsp70l;hsp70l;hsp70.2;hsp70.1;hsp70l;hsp70.3	LOC560210 protein;Heat shock cognate 70-kd protein,-like;Heat shock cognate 70-kd protein, tandem duplicate 2;Heat shock cognate 70-kd protein, tandem duplicate 1;LOC560210 protein;Heat shock cognate 70-kd protein, tandem duplicate 3	A8WFS0_DANRE;B0S610_DANRE;B0UXR9_DANRE;B0UXS6_DANRE;B7ZV46_DANRE;Q6PH56_DANRE	70845.9	77097.3	64575.9	51394.1	76139.1	70948.7
A8WFS1;E9QH15;F1Q6N0	eftud2	Eftud2 protein;Elongation factor Tu GTP-binding domain-containing 2;Elongation factor Tu GTP-binding domain-containing 2	A8WFS1_DANRE;E9QH15_DANRE;F1Q6N0_DANRE	91640.1	79478.2	92480.4	77443.6	79134.8	58771
A8WFS6	zgc:171446	Zgc:171446 protein	A8WFS6_DANRE	617651	211501	52957	642004	135778	171496
A8WFU6	serpinh1a	Serpin peptidase inhibitor, clade H (heat shock protein 47), member 1a	A8WFU6_DANRE	206417	195363	199194	189919	215047	133954
A8WFU9;Q6ZM23	cox6c	Si:ch211-239j9.2 protein;Cytochrome c oxidase subunit VIc	A8WFU9_DANRE;Q6ZM23_DANRE	63711.8	78173.6	267342	192191	112849	262678
A8WFY2	lrrc47	Si:ch211-147a11.7 protein	A8WFY2_DANRE	28042.9	26425.2	26635	16818.4	8407.63	11265.1
A8WFZ2;E9QIQ3	nup62l	Zgc:172056 protein;Nucleoporin 62-like	A8WFZ2_DANRE;E9QIQ3_DANRE	35294.5	46004.9	46161.7	45781.9	48762.4	31302.8
A8WG05;Q7ZVF9	actb2;actbb	Bactin2 protein;Actin, cytoplasmic 2	A8WG05_DANRE;ACTB2_DANRE	56509576	63132336	52082020	55542176	50999080	41169792
A8WG65;F1RBR0	eif2b5	Eif2b5 protein;Eukaryotic translation initiation factor 2B, subunit 5 epsilon	A8WG65_DANRE;F1RBR0_DANRE	63533.7	65175	15263.2	8392.63	43572.6	27476.9
A8WG75;B0S5S6	pdia5	Pdia5 protein;Protein disulfide isomerase family A, member 5	A8WG75_DANRE;B0S5S6_DANRE	254555	226377	178446	220258	188539	158365
A8WGB5;F8W546	smpd1	LOC556700 protein (Fragment);Sphingomyelin phosphodiesterase	A8WGB5_DANRE;F8W546_DANRE	31211.7	6404.56	29786.8	21946.4	11191.7	36068.7
A8WGC6	atp5f1b	ATP synthase subunit beta	A8WGC6_DANRE	4296125	4658122	4.04147e+06	4357889	4557173	4.063e+06
A8WGJ1	vtg2	Vtg2 protein	A8WGJ1_DANRE	84599.7	56044.4	64811.5	135368	44194.6	36838
A8WGJ7	vtg4	Zgc:136383 protein (Fragment)	A8WGJ7_DANRE	211110	233464	1391350	682766	375919	1.45117e+06
A8WGL1;B7ZVV5;P59015	vps18	Vps18 protein;Vacuolar protein sorting protein 18;Vacuolar protein sorting-associated protein 18 homolog	A8WGL1_DANRE;B7ZVV5_DANRE;VPS18_DANRE	10666	5789.16	9381.12	10086.4	7374.75	11933.4
A8WGM1;Q6DGS7	vapal	VAMP (vesicle-associated membrane protein)-associated protein A,-like;VAMP (Vesicle-associated membrane protein)-associated protein A, like	A8WGM1_DANRE;Q6DGS7_DANRE	40738.3	39232.6	32361.6	34253.2	12841.9	27545.5
A8WGN7;Q7T2C8	txnrd3	Thioredoxin reductase 1	A8WGN7_DANRE;Q7T2C8_DANRE	97783.8	134025	83343.2	83440.6	72352.7	5349.23
A8WGN9;Q7ZTR9	lipf	Lipase	A8WGN9_DANRE;Q7ZTR9_DANRE	28188.7	25269.2	48941.2	16413.2	55115.5	10074.3
A8WGP7;B3DJ97;Q90XP7	ugdh	UDP-glucose 6-dehydrogenase	A8WGP7_DANRE;B3DJ97_DANRE;Q90XP7_DANRE	303940	187266	192961	193486	169032	151165
A8WGS0;Q7T341	cyb5a	Cyb5a protein;Cytochrome b5 type A (Microsomal)	A8WGS0_DANRE;Q7T341_DANRE	47270.1	12153.4	88569.7	153979	124224	130975
A8WGS1;E9QJJ5;Q6NZ09	adrm1;adrm1;adrm1b	Adhesion-regulating molecule 1;Adhesion-regulating molecule 1;Proteasomal ubiquitin receptor ADRM1	A8WGS1_DANRE;E9QJJ5_DANRE;ADRM1_DANRE	85483.4	54544.9	32730.9	84356	84958.3	25798.7
A8WGT4;F1RA32	epdl1	Uncharacterized protein (Fragment);Ependymin-like 1	A8WGT4_DANRE;F1RA32_DANRE	10514.5	6924.59	7085.31	7146.6	7797.13	7452.99
A8WHU6	scel	Sciellin	A8WHU6_DANRE	40822.3	70449.9	65783.5	63946.8	84809.3	28302
A8WHV3;Q6DGH8	rab3c	RAB3C, member RAS oncogene family;RAB3C, member RAS oncogene family	A8WHV3_DANRE;Q6DGH8_DANRE	7520.49	8846.56	29073.9	31557.3	31068.5	8113.24
A8WI00;Q5U3F4	stam2	Signal transducing adaptor molecule (SH3 domain and ITAM motif) 2	A8WI00_DANRE;Q5U3F4_DANRE	82148.1	4329.31	117404	77253.7	82975.8	228891
A9C3P0	mlec	Malectin	MLEC_DANRE	17808.1	19394.6	23005.6	12485.7	29994.5	22013.9
A9C3Q4;A9C3Q5;B2GRT2;Q7ZW18	atp2a2a	Calcium-transporting ATPase	A9C3Q4_DANRE;A9C3Q5_DANRE;B2GRT2_DANRE;Q7ZW18_DANRE	2.06315e+06	3.25911e+06	1.73112e+06	2.62047e+06	2.17182e+06	2.01009e+06
A9C3R9	rpe65b	All-trans-retinyl ester 13-cis isomerohydrolase	RP65B_DANRE	79481.8	61204.6	47858.5	78146.1	39610.3	74398.3
A9C3T0	prkar2aa	Protein kinase, cAMP-dependent, regulatory, type II, alpha A	A9C3T0_DANRE	229407	218293	258042	241103	239065	184818
A9C462;Q642I9	cox6a1	Cytochrome c oxidase subunit 6A, mitochondrial;Cytochrome c oxidase subunit 6A, mitochondrial	A9C462_DANRE;Q642I9_DANRE	149270	157296	243009	295658	265637	318152
A9JR96;A9JSY2;Q8JHG6	wdr43	WD repeat domain 43;WD repeat domain 43;KIAA0007-like protein	A9JR96_DANRE;A9JSY2_DANRE;Q8JHG6_DANRE	54101.7	63921.8	33770.1	16055.2	7284.3	4508.92
A9JRB9	phospho2	Phosphatase, orphan 2	A9JRB9_DANRE	51774.1	42254.3	53121.5	49030.3	51817	51165.6
A9JRC7	ppp4cb	Serine/threonine-protein phosphatase 4 catalytic subunit B	PP4CB_DANRE	6316.87	12409.2	4732.13	9720.48	4828.98	7722.12
A9JRE2	mri1	Methylthioribose-1-phosphate isomerase	MTNA_DANRE	238720	221777	189900	227396	136774	192564
A9JRE6	dmgdh	Dmgdh protein (Fragment)	A9JRE6_DANRE	107425	93116.2	112227	58076.4	44086.7	56122.7
A9JRN7;Q4G5T7	rtn2b	Reticulon	A9JRN7_DANRE;Q4G5T7_DANRE	11357.8	10651.3	17688.4	16809.7	15624.1	14325.1
A9JRN9;F1QCR7	nefma	LOC794362 protein;Neurofilament, medium polypeptide a	A9JRN9_DANRE;F1QCR7_DANRE	6322.05	22666.2	18880.1	9627.87	4853.67	14254.1
A9JRP8	zgc:86896	Actin-related protein 2/3 complex subunit	A9JRP8_DANRE	38349.9	37717.2	39167	37755.8	32796.9	22958.7
A9JRS5;Q6TNP8	vps26a	Vacuolar protein sorting 26 homolog A (Yeast);Vacuolar protein sorting-associated protein 26A	A9JRS5_DANRE;VP26A_DANRE	32760.8	21325	27383.3	61613.9	23204.3	38249.5
A9JRS6	krt4	Krt4 protein	A9JRS6_DANRE	11371796	14058727	10128561	11989715	12077390	11201951
A9JRS9	ap3m1	Adaptor-related protein complex 3, mu 1 subunit	A9JRS9_DANRE	9014.38	12232.3	17861.2	21085	11166.4	22401.7
A9JRT4;Q7ZUR2	ube2d3	Ubiquitin-conjugating enzyme E2D 3	A9JRT4_DANRE;Q7ZUR2_DANRE	659007	669215	728963	5114.38	725938	4839.17
A9JRX1;F6NZL0	and2	Zgc:175106 protein;Actinodin2	A9JRX1_DANRE;F6NZL0_DANRE	228244	132563	179970	333609	263206	219505
A9JRY8	rac3b	Rac family small GTPase 3b	A9JRY8_DANRE	6625.93	8618.92	4292.23	7942.98	8927.78	6553.04
A9JRZ4;F1R1W1;Q8AW55	strn3	Strn3 protein;Striatin, calmodulin-binding protein 3;Striatin, calmodulin binding protein 3	A9JRZ4_DANRE;F1R1W1_DANRE;Q8AW55_DANRE	16797	17551.7	10837.7	19323.8	25085.5	16343.5
A9JST4	tuba8l4	Tuba8l4 protein	A9JST4_DANRE	1.20667e+06	997162	2.31552e+06	763247	1.18465e+06	868809
A9JSW0;F1QH80;Q66IC2	fkbp2	Peptidylprolyl isomerase	A9JSW0_DANRE;F1QH80_DANRE;Q66IC2_DANRE	213196	137907	180245	139351	129731	119131
A9JSZ7;F8W298	zgc:174259	Zgc:174259	A9JSZ7_DANRE;F8W298_DANRE	81625	69334.8	59274.6	82256.6	20076.3	68188.4
A9JT00;E7EZV6;E7FGG7;F1R1L9;Q501S0;X1WHH7	sun1	Zgc:92151 protein;Sad1 and UNC84 domain-containing 1;Sad1 and UNC84 domain-containing 1;Sad1 and UNC84 domain-containing 1;Zgc:92151;Sad1 and UNC84 domain-containing 1 (Fragment)	A9JT00_DANRE;E7EZV6_DANRE;E7FGG7_DANRE;F1R1L9_DANRE;Q501S0_DANRE;X1WHH7_DANRE	10576.9	20793.4	9261.46	9084.75	6166.56	6208.53
A9JT03;F1Q6S1;Q561T4	npepl1	Aminopeptidase-like 1	A9JT03_DANRE;F1Q6S1_DANRE;Q561T4_DANRE	215973	239115	197097	192478	250463	206889
A9JT06;B8A6A1;D7REL4	eif4e1c	Eukaryotic translation initiation factor 4E family member 1c;Eukaryotic translation initiation factor 4E family member 1c;Eukaryotic translation initiation factor 4E class I third member	A9JT06_DANRE;B8A6A1_DANRE;D7REL4_DANRE	211745	271213	236105	319808	249627	223528
A9JT10;F1R4B5;Q5U398	ube3a	Ube3a protein;Ubiquitin protein ligase E3A;Ubiquitin protein ligase E3A	A9JT10_DANRE;F1R4B5_DANRE;Q5U398_DANRE	25628.1	30673.7	41459.2	16853.6	39143	35738.3
A9JT29;Q6IQ97	rbm4.1	RNA binding motif protein 4.1;RNA-binding protein 4.1	A9JT29_DANRE;RBM41_DANRE	194495	198236	177333	257092	197082	220878
A9JT36;E7FEC6;Q6NZT2	cdr2l	Zgc:77462 protein;Cerebellar degeneration-related protein 2-like;Cerebellar degeneration-related protein 2-like	A9JT36_DANRE;E7FEC6_DANRE;CDR2L_DANRE	12659.4	6257.65	11688.9	5690.39	14421.1	3779.13
A9JT41	rrbp1b	Rrbp1 protein	A9JT41_DANRE	66576.3	61122.9	42192.1	42248.8	15173	30098.7
A9JT49	pepd	Pepd protein	A9JT49_DANRE	43762.3	62077.4	42120.4	43535.9	101274	60484.6
A9JT52	acadvl	Acadvl protein	A9JT52_DANRE	90852.2	98815.4	118181	94126	86948	114597
A9JT55;Q6DRJ1	spint1a	Serine protease inhibitor, Kunitz type 1 b;Serine protease inhibitor HGFAI	A9JT55_DANRE;Q6DRJ1_DANRE	26431.3	30089	12710.2	8743.13	8729.29	8726.98
A9JT73;B8JK22;Q499A9	acsl1a	Acsl1 protein;Acyl-CoA synthetase long chain family member 1a;Acyl-CoA synthetase long-chain family member 1	A9JT73_DANRE;B8JK22_DANRE;Q499A9_DANRE	5466.32	8356.13	11914.9	11233	13147.5	6746.85
A9JT93;Q5XJS3	scp2b	Zgc:101621 protein;Sterol carrier protein 2b	A9JT93_DANRE;Q5XJS3_DANRE	181891	177080	204251	232078	252232	203396
A9JT96;F1QV13;Q68EJ9	gga1	Gga1 protein;Golgi-associated, gamma adaptin ear-containing, ARF-binding protein 1;Golgi associated, gamma adaptin ear containing, ARF binding protein 1	A9JT96_DANRE;F1QV13_DANRE;Q68EJ9_DANRE	14827.1	11916.1	8790.81	11157	18284.1	4522.93
A9JTA8	rangap1b	Ran GTPase-activating protein 1b	A9JTA8_DANRE	27714.3	26798.4	29172.2	19640.1	23832.2	27927.1
A9JTC4	memo1	Mediator of cell motility 1	A9JTC4_DANRE	161830	188375	143418	200356	162609	41968.2
A9JTC8	gnai3	Gnai3 protein	A9JTC8_DANRE	43130.8	40604.4	10662.4	60056.8	51018	55625.4
A9JTF0;Q6P001	dhrs13l1	Zgc:77906;Dehydrogenase/reductase (SDR family) member 13-like 1	A9JTF0_DANRE;Q6P001_DANRE	4136.56	9391.82	11123.7	4324.64	7374.24	4091.93
A9JTF3;Q6P104	qki2;qkib	QKI, KH domain-containing, RNA-binding 2;Protein quaking-B	A9JTF3_DANRE;QKIB_DANRE	36755.3	38707.8	46108.8	57817	64281.8	7605.34
A9JTF6	znf576.2	Zgc:175096 protein	A9JTF6_DANRE	64949.4	63839.9	40899.7	64058	7589.8	4097.99
A9JTG2;F1R1F1	col9a3	Sb:cb367 protein (Fragment);Collagen, type IX, alpha 3	A9JTG2_DANRE;F1R1F1_DANRE	14792.6	5003.07	10418.4	10337.6	5297.62	14260.1
A9JTH1;F1QMZ6	ncalda	Neurocalcin-delta A	NCLDA_DANRE;F1QMZ6_DANRE	7079.49	10778.5	10400.2	19044.5	23705.2	39140.2
A9LDD9	shmt2	Mitochondrial serine hydroxymethyltransferase	A9LDD9_DANRE	350738	327502	319561	260032	319708	286673
A9LMC0	dpf3	Zinc finger protein DPF3	DPF3_DANRE	9965.98	7339.46	36288.5	25718.6	6544.58	11794.2
A9YD19;Q66I21	aldh8a1	Retinaldehyde dehydrogenase type 4;Aldehyde dehydrogenase family 8 member A1	A9YD19_DANRE;AL8A1_DANRE	9523.7	21619.3	10773.4	6447.39	10993.9	6100.45
B0BLV5	cald1a	Zgc:171553 protein	B0BLV5_DANRE	65421	87913	65442.9	57163.7	61298.4	59627.4
B0BLX4	zgc:175088	Zgc:175088	B0BLX4_DANRE	300784	277826	344828	265147	350870	290402
B0BLY0	exoc5	Exocyst complex component 5	B0BLY0_DANRE	11154.4	6557.48	4147.99	8520.57	16541.2	13929.5
B0CLV6;B0F6R3;Q1JPT9	cadm3	Cell adhesion molecule 3	B0CLV6_DANRE;B0F6R3_DANRE;Q1JPT9_DANRE	135715	111978	112635	79282.3	124010	98523.2
B0CLW6;F1R7U2	pvrl2l	Poliovirus receptor-related 2-like	B0CLW6_DANRE;F1R7U2_DANRE	24786.6	19506	17206.6	13924.1	19599.1	13235.3
B0CM12;B3DGN9;F1R9X3;Q6U7I4	l1cama	Nadl1.2 (Fragment);Neural adhesion molecule L1.2;Neural adhesion molecule L1.2;Neural adhesion molecule L1.2	B0CM12_DANRE;B3DGN9_DANRE;F1R9X3_DANRE;Q6U7I4_DANRE	31437.6	26220.9	20377.3	37892.6	22972.4	33831
B0CM15;I6ZM20;Q6NUZ1;Q7ZZT1;Q8UUI8;Q8UUS0;Q90W28;Q9I9E7	appa	Appa (Fragment);Amyloid beta protein a;Amyloid beta (A4) protein a;Amyloid protein a variant 2;Putative mebrane protein (Fragment);Putative membrane protein (Fragment);Amyloid protein;Amyloid protein (Fragment)	B0CM15_DANRE;I6ZM20_DANRE;Q6NUZ1_DANRE;Q7ZZT1_DANRE;Q8UUI8_DANRE;Q8UUS0_DANRE;Q90W28_DANRE;Q9I9E7_DANRE	2585.99	6763.66	12453.4	3721.33	9064.94	7417.17
B0JYH6;F1QCX3;F1RC82	nectin1b	Nectin 1b;Poliovirus receptor-related 1b;Poliovirus receptor-related 1b	B0JYH6_DANRE;F1QCX3_DANRE;F1RC82_DANRE	66083	67252.5	64847.9	75709.6	78881.7	77899.8
B0JZB9;B3DJT0;Q6ZM52	sart3	Sart3 protein;Squamous cell carcinoma antigen recognized by T-cells 3;Squamous cell carcinoma antigen recognized by T-cells 3	B0JZB9_DANRE;SART3_DANRE;Q6ZM52_DANRE	42506.4	47243.7	40243.2	57991.4	58039.3	29445.3
B0JZJ4;F1QSI9	slc3a2a	Slc3a2 protein;Solute carrier family 3 (amino acid transporter heavy chain), member 2a	B0JZJ4_DANRE;F1QSI9_DANRE	40934.4	41763.8	5472.4	20909.8	26574.8	34981.9
B0JZJ9;F1QYS7	acss1	Acetyl-coenzyme A synthetase	B0JZJ9_DANRE;F1QYS7_DANRE	7118.26	28656.9	10585.8	10725.7	4643.65	5994.25
B0JZL7	enpp1	Ectonucleotide pyrophosphatase/phosphodiesterase 1	B0JZL7_DANRE	7844.53	7750.61	7415.77	6884.05	6753.51	7006.81
B0JZL8	homer2	Zgc:111960 protein	B0JZL8_DANRE	40946.6	33245.8	41683.3	44206.2	36448.7	42134.6
B0JZN2;F1QMR6	nckipsd	Uncharacterized protein (Fragment);NCK-interacting protein with SH3 domain	B0JZN2_DANRE;F1QMR6_DANRE	8666.07	8569.84	6887.77	7227.72	8912.96	5451.59
B0QZM8	RP71-1G18.8-002	Novel protein similar to vertebrate gliacolin (C1Q) (Fragment)	B0QZM8_DANRE	368408	450661	342066	503662	370788	453502
B0R023;F1QMF9;Q6DGU4;Q7SXD9	nedd8l;nedd8;nedd8l;nedd8	NEDD8;Neural precursor cell-expressed, developmentally down-regulated 8;Neural cell expressed, developmentally down-regulated 8, like;Neural cell expressed, developmentally down-regulated 8	B0R023_DANRE;F1QMF9_DANRE;Q6DGU4_DANRE;Q7SXD9_DANRE	46963.3	63263.5	68180.3	73213.2	54969.9	84595.2
B0R026	prmt5	Protein arginine N-methyltransferase 5	B0R026_DANRE	128716	141562	119017	112563	123252	102606
B0R068;Q9DEU1	atp1a1b	Sodium/potassium-transporting ATPase subunit alpha	B0R068_DANRE;Q9DEU1_DANRE	332149	347528	303164	318113	356652	291798
B0R0B3	pgm5	Phosphoglucomutase 5	B0R0B3_DANRE	10112.9	10313.2	7533.85	7724.99	3837.65	7309.31
B0R0D7;Q7ZW06	coro1ca	Coronin	B0R0D7_DANRE;Q7ZW06_DANRE	318640	290698	251742	341938	268182	268043
B0R0F7	cmlc1	Cardiac myosin light chain-1	B0R0F7_DANRE	12171.5	11117.8	29605.5	88337.1	55763.8	74101.7
B0R0I6;E7FH24;F1QW70	chd8	Chromodomain-helicase-DNA-binding protein 8;Chromodomain-helicase-DNA-binding protein 8;Chromodomain-helicase-DNA-binding protein 8 (Fragment)	CHD8_DANRE;E7FH24_DANRE;F1QW70_DANRE	7916.88	11166.4	7396.14	4465.35	7541.31	5078.12
B0R0Q4;Q1LVK6	vaspb	Novel protein similar to vertebrate vasodilator-stimulated phosphoprotein (VASP);Vasodilator-stimulated phosphoprotein b	B0R0Q4_DANRE;Q1LVK6_DANRE	80642.1	108303	42463.7	86357.1	76413.6	68341.1
B0R0T1;G1K2V6	si:dkey-18l1.1;vwa8	von Willebrand factor A domain-containing protein 8;von Willebrand factor A domain-containing 8	VWA8_DANRE;G1K2V6_DANRE	15754.4	19831.2	14658	8712.37	7866.67	10807
B0R0V0;B0R0V1;Q7ZVU2;Q90X40	pold2	Polymerase (DNA directed), delta 2, regulatory subunit (Fragment);Polymerase (DNA directed), delta 2, regulatory subunit;Pold2 protein;Novel protein similar to human DNA directed polymerase delta 2, regulatory subunit (50kD) (POLD2)	B0R0V0_DANRE;B0R0V1_DANRE;Q7ZVU2_DANRE;Q90X40_DANRE	74450.2	23090.1	60860.2	48452.7	67682.7	70677.7
B0R0V8;Q6PC35;Q8JHG2	atp6v1h	V-type proton ATPase subunit H	B0R0V8_DANRE;Q6PC35_DANRE;Q8JHG2_DANRE	44484.8	39121.4	72408.7	55326.2	38101.5	48844.4
B0R137;Q6PH37	sult1st1	Sulfotransferase;Cytosolic sulfotransferase 1	B0R137_DANRE;ST1S1_DANRE	64378.3	70616.5	94038.8	88679.8	87146.9	102110
B0R159;Q7ZTZ7	bckdk	Branched chain ketoacid dehydrogenase kinase;Bckdk protein	B0R159_DANRE;Q7ZTZ7_DANRE	6079.84	5758.11	7318.92	5965.84	4405.16	3001.1
B0R171;B3DH83;Q6JWU7	copb2	Coatomer subunit beta'	B0R171_DANRE;B3DH83_DANRE;Q6JWU7_DANRE	422014	316880	376347	520157	316239	285884
B0R194;Q504E8	polb	DNA polymerase beta;Polb protein	B0R194_DANRE;Q504E8_DANRE	6783.54	10782.7	38444.8	43207.4	39593	55925.6
B0R197	vdac3	Voltage-dependent anion channel 3	B0R197_DANRE	1.20453e+06	971072	1.01966e+06	1.00013e+06	833711	955787
B0R1C4	fap	Fibroblast activation protein, alpha	B0R1C4_DANRE	30717.4	43749	16290.6	30623	12070.4	24349.5
B0R1D0	psmc4	Novel protein (Zgc:63709)	B0R1D0_DANRE	41986.2	39800.9	57122.4	53410	66885.2	53776.5
B0S522	rbm45	RNA-binding motif protein 45	B0S522_DANRE	33017.2	32985.6	29934.5	21845.6	12560.2	27444.8
B0S533	lig1	DNA ligase	B0S533_DANRE	6351.34	4985.38	23649.3	3815.82	15193.8	22327.2
B0S553;F1Q765	nefmb	Neurofilament, medium polypeptide;Neurofilament, medium polypeptide b	B0S553_DANRE;F1Q765_DANRE	11594.1	35204.6	5740.68	9592.49	5625.54	13734.5
B0S585;Q6P020;Q803W2	mapre1a	Microtubule-associated protein, RP/EB family, member 1a;Mapre1l protein;Mapre1l protein	B0S585_DANRE;Q6P020_DANRE;Q803W2_DANRE	39583.6	41418.9	66651.3	60616	86895.6	94428.7
B0S5B9	sypa	Synaptophysin a	B0S5B9_DANRE	289495	298425	325765	232737	237217	220379
B0S5C4	acsl3b	Acyl-CoA synthetase long chain family member 3b	B0S5C4_DANRE	94780.4	103687	92498	77048.4	96162.6	100689
B0S5C5	acaa2	Acetyl-CoA acyltransferase 2	B0S5C5_DANRE	264366	301346	187668	187682	257218	268135
B0S5I6;Q7SZC5	ndc1	Nucleoporin NDC1	B0S5I6_DANRE;NDC1_DANRE	23600.1	27502.4	19175.7	22411.5	34293.4	55312.8
B0S5J3;E9QCG7	u2surp	U2 snRNP-associated SURP domain-containing	B0S5J3_DANRE;E9QCG7_DANRE	31571	8030.53	4191.67	21639.4	7836.06	8457.71
B0S5J9;Q6DGB2	impa1	Inositol-1-monophosphatase (Fragment);Inositol-1-monophosphatase	B0S5J9_DANRE;Q6DGB2_DANRE	7101.77	19983	11190.6	20001.8	38598.6	28567.4
B0S5M0;B0S5M1;Q58EC1	snx4	Sorting nexin 4;Sorting nexin 4 (Fragment);Snx4 protein	B0S5M0_DANRE;B0S5M1_DANRE;Q58EC1_DANRE	5742.46	32466.4	17737.1	39412.9	17694.8	9401.16
B0S5N7;Q08CI5	blvra	Biliverdin reductase A	B0S5N7_DANRE;Q08CI5_DANRE	6820.07	6396.63	6079.61	16285.4	7067.55	9267.35
B0S5Q2;B0S5Q3;F1QYN9;Q6DBZ2	sdhc	Succinate dehydrogenase complex, subunit C, integral membrane protein;Succinate dehydrogenase complex, subunit C, integral membrane protein;Succinate dehydrogenase complex, subunit C, integral membrane protein;Succinate dehydrogenase complex, subunit C, integral membrane protein	B0S5Q2_DANRE;B0S5Q3_DANRE;F1QYN9_DANRE;Q6DBZ2_DANRE	7152.63	6110.68	23466.1	17652.3	13805.6	21487.1
B0S5Q5	atp1a2a	Sodium/potassium-transporting ATPase subunit alpha	B0S5Q5_DANRE	162479	167811	104283	172368	103546	140461
B0S5S9;Q4V8X4	acbd6	Acyl-CoA-binding domain-containing protein 6	B0S5S9_DANRE;ACBD6_DANRE	32179.5	41862.7	43987.3	42451.8	50306.5	39217.7
B0S5X5;F1QDL0;Q7SYN6;Q7ZWI6;Q9PT91	ptpn1	Tyrosine-protein phosphatase non-receptor type;Tyrosine-protein phosphatase non-receptor type;Tyrosine-protein phosphatase non-receptor type;Ptp1b protein (Fragment);Tyrosine-protein phosphatase non-receptor type	B0S5X5_DANRE;F1QDL0_DANRE;Q7SYN6_DANRE;Q7ZWI6_DANRE;Q9PT91_DANRE	27077	35110.1	34201.8	39129.4	31665.7	33189.8
B0S642;B2GQK9;Q58EB4	hibch	3-hydroxyisobutyryl-CoA hydrolase, mitochondrial;3-hydroxyisobutyryl-CoA hydrolase, mitochondrial;3-hydroxyisobutyryl-CoA hydrolase, mitochondrial	B0S642_DANRE;B2GQK9_DANRE;HIBCH_DANRE	8210.91	37986.6	29032.8	13338.3	24353.7	12180.1
B0S672;F1QD71;F1QTD4;Q5SPP5	ccl33.2;efr3ba;efr3ba;efr3b	Novel protein (Fragment);EFR3 homolog Ba (S. cerevisiae);EFR3 homolog Ba (S. cerevisiae);Protein EFR3 homolog B	B0S672_DANRE;F1QD71_DANRE;F1QTD4_DANRE;EFR3B_DANRE	398912	301054	661197	154369	442623	204892
B0S687;Q7ZVB6	pola2	DNA polymerase alpha subunit B	B0S687_DANRE;Q7ZVB6_DANRE	8106.46	7184.75	10406	10924.4	6406.63	10842.7
B0S6A7	ube2e3	Ubiquitin-conjugating enzyme E2E 3 (UBC4/5 homolog, yeast)	B0S6A7_DANRE	97693.6	137016	139579	69265.8	126972	114118
B0S6A9;Q6PFM8	wdr3	WD repeat domain 3	B0S6A9_DANRE;Q6PFM8_DANRE	10300.6	7101.03	7368.84	10797.1	13229.6	5999.22
B0S6B1;Q08C72	cwc22	Pre-mRNA-splicing factor CWC22 homolog	B0S6B1_DANRE;CWC22_DANRE	17318.2	21922	18115.2	28754	15378.5	11505.7
B0S6B9	nrd1a	Nardilysin a (N-arginine dibasic convertase)	B0S6B9_DANRE	62520.5	48615.5	66694.3	43540.2	42142.5	36965.7
B0S6H6;B0S6H7;F1RDG3;Q4JQP7;Q6DGP1	sypb	Synaptophysin b;Synaptophysin b;Synaptophysin b;Synaptophysin;Synaptophysin b	B0S6H6_DANRE;B0S6H7_DANRE;F1RDG3_DANRE;Q4JQP7_DANRE;Q6DGP1_DANRE	45088.5	82094.2	5986.44	12297	6108.96	11635.3
B0S6K3	cacybp	Calcyclin-binding protein	B0S6K3_DANRE	41123.5	36166.5	36164.1	47955.9	32739.5	33166.5
B0S6K6	tnn	Tenascin W	B0S6K6_DANRE	16392.7	23208.3	14132.3	10516.7	16142.9	10390.3
B0S6K7	renbp	Renin-binding protein	B0S6K7_DANRE	45400.2	11908	3812.62	7831.68	3890.65	7410.25
B0S6N1	crygm2d21	Crystallin, gamma M2d21	B0S6N1_DANRE	8413484	6908675	4.07376e+06	4.15449e+06	5.86581e+06	5188315
B0S6R1	nckap1	Nck-associated protein 1	NCKP1_DANRE	60447.1	73971.2	64435.3	43714.2	86471.1	85466
B0S6Z1	dhx9	DEAH (Asp-Glu-Ala-His) box helicase 9	B0S6Z1_DANRE	162191	153580	109161	133685	98776.7	96665.5
B0S730	slc25a6	Solute carrier family 25 (Mitochondrial carrier adenine nucleotide translocator), member 6	B0S730_DANRE	276715	323267	235871	211528	199200	286662
B0S731	asmtl	Acetylserotonin O-methyltransferase-like	B0S731_DANRE	8584.85	8520.23	10957.8	15308.4	5618.1	6204.86
B0S751;B7ZVR0;Q7ZUC7	ptgesl;ptgesl;ptges2	Prostaglandin E synthase 2-like;Prostaglandin E synthase 2-like;Prostaglandin E synthase 2	B0S751_DANRE;B7ZVR0_DANRE;PGES2_DANRE	8817.66	8566.88	32152.1	7485.39	57256.9	86082.4
B0S754	snrnp200	Small nuclear ribonucleoprotein 200 (U5)	B0S754_DANRE	305086	240248	215259	278732	234860	206966
B0S766	zmym2	Zinc finger, MYM-type 2	B0S766_DANRE	42428.6	30852.7	39070.2	23367.2	39816.2	32950.9
B0S784	zgc:101744	Receptor expression-enhancing protein	B0S784_DANRE	7536.33	11755.3	17129.9	72975.8	54948.4	58268.4
B0S786;F1RDU2	glsb	Glutaminase b	B0S786_DANRE;F1RDU2_DANRE	4668.13	40719.5	40416.4	10082.9	7808.72	9540.31
B0S7H1;B0S7H2;F1RDG0;Q5U3M7	pdxka	Pyridoxal (pyridoxine, vitamin B6) kinase a;Pyridoxal (pyridoxine, vitamin B6) kinase a (Fragment);Pyridoxal (pyridoxine, vitamin B6) kinase a;Zgc:101900	B0S7H1_DANRE;B0S7H2_DANRE;F1RDG0_DANRE;Q5U3M7_DANRE	27245.4	21539.3	31461.3	25073.9	11034.5	16875.8
B0S7K7;Q6NY68;Q7ZVE2	scpep1	Carboxypeptidase	B0S7K7_DANRE;Q6NY68_DANRE;Q7ZVE2_DANRE	42681.1	40170	49313.3	64446	48697.7	38080
B0S7L1;Q7T305	wipi1	WD repeat domain, phosphoinositide-interacting 1;WD repeat domain, phosphoinositide interacting 1	B0S7L1_DANRE;Q7T305_DANRE	6991.22	10462.4	23874.6	5340.41	43034	68584.3
B0S7W6;Q6DGK7	spryd4	SPRY domain-containing 4;Zgc:92875	B0S7W6_DANRE;Q6DGK7_DANRE	9174.41	7972.71	7254.74	12122.4	7109.25	35240.1
B0S8G3;B0S8G4;B0S8G5;Q2PBM7;Q2PBM8;Q2PBM9	col18a1a	Collagen type XVIII alpha 1 chain a;Collagen type XVIII alpha 1 chain a;Col18a1 protein;Long form of collagen XVIII alpha 1 chain;Intermediate form of collagen XVIII alpha 1 chain;Short form of collagen XVIII alpha 1 chain	B0S8G3_DANRE;B0S8G4_DANRE;B0S8G5_DANRE;Q2PBM7_DANRE;Q2PBM8_DANRE;Q2PBM9_DANRE	284022	268077	204141	174283	89640.6	205978
B0UXI4	syn1	Synapsin I	B0UXI4_DANRE	44059.5	56089.3	52738.2	48586.7	48496.7	56229.3
B0UXL2;Q802Y2	idh1	Isocitrate dehydrogenase [NADP]	B0UXL2_DANRE;Q802Y2_DANRE	251324	237679	207182	218248	241317	189589
B0UXS0	hmox1a	Heme oxygenase	B0UXS0_DANRE	5545.24	8293.86	38479.6	24707.9	46242.3	45672.7
B0UY57;F1QTV5;Q1MSY2	rif1	Replication timing regulatory factor 1;Replication timing regulatory factor 1;Novel protein similar to vertebrate telomere-associated protein RIF1 homolog (Rif1)	B0UY57_DANRE;F1QTV5_DANRE;Q1MSY2_DANRE	24192.3	27545.5	13401.6	10671.6	12749.1	21126
B0UY94;Q7ZUP4	eif5a2	Eukaryotic translation initiation factor 5A (Fragment);Eukaryotic translation initiation factor 5A	B0UY94_DANRE;Q7ZUP4_DANRE	151335	138332	155566	169862	59990.8	26658.6
B0UYD6	qars	Glutaminyl-tRNA synthetase	B0UYD6_DANRE	286084	175816	173054	285459	206424	244462
B0UYE9	gripap1	GRIP1-associated protein 1	B0UYE9_DANRE	10480.3	14923	11780.5	17467.4	15516.3	9692.53
B0UYH7;Q5U3W2	glmna	Glomulin, FKBP-associated protein a;Glmna protein	B0UYH7_DANRE;Q5U3W2_DANRE	15200.2	43741	28504	32348.2	29631	32943.7
B0UYJ2;F1QPF4	usp11	Ubiquitin-specific peptidase 11 (Fragment);Ubiquitin-specific peptidase 11	B0UYJ2_DANRE;F1QPF4_DANRE	10674.6	11973.3	10308	10418.8	6110.12	11011.3
B0UYJ6;F4ZGF2	comta	Catechol-O-methyltransferase a (Fragment);Catechol O-methyltransferase	B0UYJ6_DANRE;F4ZGF2_DANRE	11347.2	13422.5	10670.4	24453.5	10456.4	9571.3
B0UYK4;F1R5M2	kif5ba	Kinesin-like protein (Fragment);Kinesin-like protein	B0UYK4_DANRE;F1R5M2_DANRE	11090.2	4993.87	22303.5	10028.4	5881.18	8533.1
B0UYL5	dhrs12	Dehydrogenase/reductase (SDR family) member 12	B0UYL5_DANRE	18379	58831.9	60685.8	20705.5	20239	58833.3
B0UYS0	krt15	Keratin 15	B0UYS0_DANRE	15747.7	25505.6	9639.76	43479	17610.9	9115.06
B0UYS4;Q5XJS7	dera	Deoxyribose-phosphate aldolase (putative);2-deoxyribose-5-phosphate aldolase homolog (C. elegans)	B0UYS4_DANRE;Q5XJS7_DANRE	11907.3	5324.72	31731.2	19030	23580.6	20117.6
B0V0U3;G1K2H7;Q68EK7;Q6PHI9	rab4a;rab4b;rab4b;rab4a	RAB4a, member RAS oncogene family;Ras-related protein Rab-4B;Ras-related protein Rab-4B;Ras-related protein Rab-4A	B0V0U3_DANRE;G1K2H7_DANRE;RAB4B_DANRE;RAB4A_DANRE	32717.3	24997.7	45069.7	47804.7	43961.4	6590.14
B0V0U4	galnt2	Polypeptide N-acetylgalactosaminyltransferase	B0V0U4_DANRE	19546.3	26375.5	20807.5	25732.5	6594.3	11883.9
B0V0W5;Q566T5	prmt3	Protein arginine methyltransferase 3;Prmt3 protein	B0V0W5_DANRE;Q566T5_DANRE	22865.3	34020.4	30846.7	30107.1	11755.1	10204
B0V0X1;F1R007;Q6NWC8	pccb	Propionyl CoA carboxylase, beta polypeptide;Propionyl CoA carboxylase, beta polypeptide;Propionyl Coenzyme A carboxylase, beta polypeptide	B0V0X1_DANRE;F1R007_DANRE;Q6NWC8_DANRE	227531	171590	169656	157142	168841	144333
B0V0X2;F1QNA7	stag1a	Stromal antigen 1a	B0V0X2_DANRE;F1QNA7_DANRE	7765.88	10111	12702	6935.71	4629.51	11463.6
B0V0Y4;Q6PGZ2	palm1b	Paralemmin 1b;Zgc:63523	B0V0Y4_DANRE;Q6PGZ2_DANRE	11745.6	34599.7	19579.8	6664.94	42232	36952.5
B0V0Y5	plppr3a	Phospholipid phosphatase-related 3a	B0V0Y5_DANRE	5402.31	3944.62	7758.25	4126.69	7036.68	3496.22
B0V156;F1R6Z6;Q6IQF8;Q6TLD7;Q7ZVQ9	ppih	Peptidyl-prolyl cis-trans isomerase	B0V156_DANRE;F1R6Z6_DANRE;Q6IQF8_DANRE;Q6TLD7_DANRE;Q7ZVQ9_DANRE	151168	178960	138454	141456	164007	154260
B0V190;Q6DGY0	crygm2d15	Crystallin, gamma M2d15;Zgc:92724	B0V190_DANRE;Q6DGY0_DANRE	841345	1.0176e+06	637269	768779	789535	762370
B0V1F9;Q568S6	ca8	Carbonic anhydrase VIII;Ca8 protein	B0V1F9_DANRE;Q568S6_DANRE	22045.3	9584.01	5693.79	11695.9	32157.5	19785.8
B0V1I0;Q6IQ56	snrpd3	Small nuclear ribonucleoprotein D3 polypeptide	B0V1I0_DANRE;Q6IQ56_DANRE	236893	220145	205331	235291	189218	161668
B0V1I3;Q7T395	upb1	Ureidopropionase, beta;Upb1 protein	B0V1I3_DANRE;Q7T395_DANRE	76685.1	10877.1	57060.8	8106.52	7711.51	7677.32
B0V1J9;Q7SXG6	gstt2	Glutathione S-transferase theta 2;Zgc:66350	B0V1J9_DANRE;Q7SXG6_DANRE	6660.67	7319.84	9992.69	27598.8	9792.28	17880.2
B0V1K1;Q0P3U2	aimp1	Aminoacyl tRNA synthetase complex-interacting multifunctional protein 1;Zgc:154081	B0V1K1_DANRE;Q0P3U2_DANRE	75941.7	93943.7	87708.1	88966.9	126465	112619
B0V1K4	zgc:136930	Zgc:136930	B0V1K4_DANRE	465952	519425	408209	542864	539027	635531
B0V1L8;Q08BR3	dpp9	Dipeptidyl-peptidase 9;Zgc:152900	B0V1L8_DANRE;Q08BR3_DANRE	32518.5	33757.2	39021.2	28189.9	39020	35781.1
B0V2U7;F1Q6M8;Q6DC37	hnmt	Histamine N-methyltransferase	B0V2U7_DANRE;F1Q6M8_DANRE;HNMT_DANRE	14800.5	36203.5	52294.3	45397	63040.8	36729.1
B0V2V4;Q5CZV0	tmem182a;tmem182	Transmembrane protein 182a;Transmembrane protein 182	B0V2V4_DANRE;TM182_DANRE	60255.2	32231.6	64700	6875.52	73496.3	61718.1
B0V332	tra2b	Transformer 2 beta homolog	B0V332_DANRE	11208.9	20822	26499.5	9922.15	32957.5	12248.1
B0V3F8;B0V3F9;F1Q8C8	prkra	Interferon-inducible double-stranded RNA-dependent protein kinase activator A homolog;Novel protein similar to H.sapiens PRKRA, protein kinase, interferon-inducible double stranded RNA dependent activator (PRKRA, zgc:162619);Interferon-inducible double-stranded RNA-dependent protein kinase activator A homolog	PRKRA_DANRE;B0V3F9_DANRE;F1Q8C8_DANRE	83671.7	100251	87702.4	98311.2	72834.9	77986.5
B0V3S8;F1QRQ0;Q32PS6;Q592E5	myef2	Myelin expression factor 2	B0V3S8_DANRE;F1QRQ0_DANRE;Q32PS6_DANRE;Q592E5_DANRE	167476	114161	113203	86735.3	157845	147228
B0VEQ2;Q642H0	tspan7b	Tetraspanin	B0VEQ2_DANRE;Q642H0_DANRE	41682.8	23943.5	38127	7702.23	11556.5	27890.6
B1H1H0;E7F381;Q5SP67	wdr26b;wdr26a;wdr26	Si:ch211-153j24.6 protein (Fragment);WD repeat domain 26a;WD repeat-containing protein 26	B1H1H0_DANRE;E7F381_DANRE;WDR26_DANRE	16022.6	14512	41005.6	15266.6	6781.48	7790.78
B1H1J5;F1QYP6	si:ch211-122f10.4	Carboxypeptidase (Fragment);Carboxypeptidase	B1H1J5_DANRE;F1QYP6_DANRE	11983.8	7211.24	22395	7975.45	24563.7	17562
B1H1M3	plpbp	Pyridoxal phosphate homeostasis protein	B1H1M3_DANRE	37709	27165	50367.7	20228.4	31391.6	12698.8
B1NAT5;F6PEW1;Q1XHK0;Q501U9	nr3c1	Glucocorticoid receptor beta;Nuclear receptor subfamily 3, group C, member 1 (glucocorticoid receptor) (Fragment);Glucocorticoid receptor;Nr3c1 protein	B1NAT5_DANRE;F6PEW1_DANRE;Q1XHK0_DANRE;Q501U9_DANRE	569157	380061	359424	692354	152055	361633
B1WB51	hypk	Huntingtin-interacting protein K	B1WB51_DANRE	21011	14857.3	55821.6	48402.8	64828.7	73702.7
B1WB98	stk26	Serine/threonine protein kinase 26	B1WB98_DANRE	36762.5	46384.6	13387.9	45097.4	14174.8	8744.01
B2CQD3;Q0P4A5	npm2b	Nucleophosmin/nucleoplasmin, 2b;Npm2 protein (Fragment)	B2CQD3_DANRE;Q0P4A5_DANRE	88593.1	36693.7	170501	35078.5	469470	176296
B2CZC0;X1WCG5	atp2b3b	Calcium-transporting ATPase	B2CZC0_DANRE;X1WCG5_DANRE	16563.7	3857.93	6349.91	9229.94	6021.05	9754.85
B2CZC1;F1QKF2;F1R790	atp2b4	Calcium-transporting ATPase	B2CZC1_DANRE;F1QKF2_DANRE;F1R790_DANRE	127989	131090	111132	121199	147673	115273
B2CZC2;B3DJB0;Q32SG7	slc8a1b	Sodium/calcium exchanger 1 isoform b;Slc8a1b protein;Sodium calcium exchanger 1n	B2CZC2_DANRE;B3DJB0_DANRE;Q32SG7_DANRE	15365.2	14393.4	9364.93	11523.8	20400.1	10903.7
B2GNS3;I3IS57;I3ISZ8;Q5U3S7	nosip	Nitric oxide synthase-interacting protein;Nitric oxide synthase-interacting protein (Fragment);Nitric oxide synthase-interacting protein;Nitric oxide synthase-interacting protein	B2GNS3_DANRE;I3IS57_DANRE;I3ISZ8_DANRE;NOSIP_DANRE	4280.19	12259.5	19801.4	5603.26	21191.8	9334.4
B2GNT1;Q803F6	rpsa	40S ribosomal protein SA	B2GNT1_DANRE;RSSA_DANRE	2228404	2188814	2.06268e+06	2587593	2163613	2.27718e+06
B2GNT9;G8JL18;Q6AZB3	ciapin1	Anamorsin	B2GNT9_DANRE;G8JL18_DANRE;CPIN1_DANRE	165969	124178	123069	164789	129601	77944.2
B2GP30;Q8JH70	aldocb	Fructose-bisphosphate aldolase;Fructose-bisphosphate aldolase C-B	B2GP30_DANRE;ALDCB_DANRE	1.30124e+06	956847	915281	1477010	876355	1232154
B2GP50;Q58EE9	gfap	Gfap protein;Glial fibrillary acidic protein	B2GP50_DANRE;GFAP_DANRE	813538	559296	602598	546044	513632	575382
B2GP54;Q7ZUQ3	stk3	Stk3 protein;Serine/threonine-protein kinase 3	B2GP54_DANRE;STK3_DANRE	15035.7	5979.48	16261.9	13990.4	12488.5	7852.98
B2GP62;Q7ZV82	rpl27	60S ribosomal protein L27	B2GP62_DANRE;RL27_DANRE	1.3436e+06	1.01995e+06	1.13999e+06	1.44759e+06	1.15421e+06	1.27082e+06
B2GPH2;Q6P3L6	hsd17b12a	Hsd17b12a protein;Very-long-chain 3-oxoacyl-CoA reductase-A	B2GPH2_DANRE;DH12A_DANRE	120129	151024	146495	152873	142008	126513
B2GPM7;F1QQ40;F1R202;F1RAA2;Q6P3M1;Q6P580;Q6TNT1;Q9DGE1;Q9DGE2	mapk14a;mapk14b;mapk14b;mapk14b;mapk14b;mapk14b;mapk14b;mapk14b;mapk14a	Mitogen-activated protein kinase;Mitogen-activated protein kinase;Mitogen-activated protein kinase;Mitogen-activated protein kinase;Mitogen-activated protein kinase;Mitogen-activated protein kinase;Mitogen-activated protein kinase;Mitogen-activated protein kinase 14B;Mitogen-activated protein kinase 14A	B2GPM7_DANRE;F1QQ40_DANRE;F1R202_DANRE;F1RAA2_DANRE;Q6P3M1_DANRE;Q6P580_DANRE;Q6TNT1_DANRE;MK14B_DANRE;MK14A_DANRE	7493.2	13930.4	12205.8	6414.39	5752.8	26545.4
B2GPT2;Q7T3B0	eif3m	Eukaryotic translation initiation factor 3 subunit M	B2GPT2_DANRE;EIF3M_DANRE	22268.1	15564.7	22484.9	25557.6	19496.3	18151.3
B2GPT3;Q7T2D4	ergic2	Ergic2 protein;Endoplasmic reticulum-Golgi intermediate compartment protein 2	B2GPT3_DANRE;ERGI2_DANRE	6603.17	40268.7	16819	6075.33	13612	6281.45
B2GPU0;Q7T385	atp6v1c1a	V-type proton ATPase subunit C;V-type proton ATPase subunit C 1-A	B2GPU0_DANRE;VTC1A_DANRE	58145.7	67835.1	67231.6	59585.9	58880.9	38737.8
B2GPU7;Q7ZW38	sephs1	Sephs1 protein;Selenide, water dikinase 1	B2GPU7_DANRE;SPS1_DANRE	146430	136495	136992	112128	158387	119831
B2GQ09	uba2	Ubiquitin-like modifier activating enzyme 2	B2GQ09_DANRE	148672	125004	125838	128783	144966	143200
B2GQ13;Q7ZVF3	sdha	Succinate dehydrogenase [ubiquinone] flavoprotein subunit, mitochondrial;Succinate dehydrogenase [ubiquinone] flavoprotein subunit, mitochondrial	B2GQ13_DANRE;SDHA_DANRE	152660	233555	232740	342161	324985	411155
B2GQ15;Q5U3U3	cpt2	Cpt2 protein;Carnitine O-palmitoyltransferase 2, mitochondrial	B2GQ15_DANRE;CPT2_DANRE	19245.5	27158.8	24305.3	24976.7	31134.5	31089
B2GQ43;Q6GMI7	enoph1	Enolase-phosphatase E1	B2GQ43_DANRE;ENOPH_DANRE	151688	120892	180836	135425	126455	129085
B2GQ99;Q502L2	pgam5	Pgam5 protein;Serine/threonine-protein phosphatase PGAM5, mitochondrial	B2GQ99_DANRE;PGAM5_DANRE	94895.9	114434	105084	73345.6	114072	84413.8
B2GQB4;Q503Y7	pin4	Peptidyl-prolyl cis-trans isomerase;Peptidyl-prolyl cis-trans isomerase NIMA-interacting 4	B2GQB4_DANRE;PIN4_DANRE	56921.7	67431.3	58397.3	90872.5	70890.2	61402.4
B2GQE9;F1QCT0;Q6NWD4	timm50	Timm50 protein;Mitochondrial import inner membrane translocase subunit TIM50;Mitochondrial import inner membrane translocase subunit TIM50	B2GQE9_DANRE;F1QCT0_DANRE;TIM50_DANRE	32879.6	9278.08	10196.3	6102.02	22260.8	20291.1
B2GQM3;F1QFR4;Q802W4	nol10	Nol10 protein;Nucleolar protein 10;Nucleolar protein 10	B2GQM3_DANRE;F1QFR4_DANRE;NOL10_DANRE	5159.41	29996.6	3758.38	6280.13	3683	6637.29
B2GQM6;Q7ZV22	mtap	S-methyl-5'-thioadenosine phosphorylase	B2GQM6_DANRE;MTAP_DANRE	79322.4	103344	66057.2	80545.8	10702.6	80593.8
B2GQM8;Q803Z2	yipf3	Yipf3 protein;Protein YIPF3	B2GQM8_DANRE;YIPF3_DANRE	5523.17	3858.3	33909.2	4219.01	52259.6	3991.98
B2GQS8;Q7T394	pafah1b1a	Lissencephaly-1 homolog;Lissencephaly-1 homolog A	B2GQS8_DANRE;LIS1A_DANRE	83383.8	70259.6	57962.7	82434	56093.7	81839
B2GQV3;Q7ZW41	polr2gl;polr2g	Polr2gl protein;DNA-directed RNA polymerase II subunit RPB7	B2GQV3_DANRE;RPB7_DANRE	37101.5	41487	28959.8	4629.48	29153.7	4892.76
B2GQW3;Q6PI52	calm3a;calm1a	Calm1b protein;Calmodulin	B2GQW3_DANRE;CALM_DANRE	44941.3	64680.7	339638	648166	733288	584120
B2GQZ0;Q6DBT3	txndc17	Txndc17 protein;Thioredoxin domain-containing protein 17	B2GQZ0_DANRE;TXD17_DANRE	7183.84	3786.33	11105.8	9404.48	5515.29	9939.32
B2GQZ2;B8JJN5;Q503S6	lamtor3	Mapksp1 protein;Ragulator complex protein LAMTOR3;Ragulator complex protein LAMTOR3	B2GQZ2_DANRE;B8JJN5_DANRE;LTOR3_DANRE	4736.62	31539	27093.2	49002.4	15593.1	53964
B2GR20;I3ITJ1;Q503P2	nip7	60S ribosome subunit biogenesis protein NIP7 homolog	B2GR20_DANRE;I3ITJ1_DANRE;NIP7_DANRE	78285.8	145835	196001	177512	71535.4	202327
B2GR26;Q1MTE5	arl3	Si:ch211-208d15.4 protein;ADP-ribosylation factor-like protein 3	B2GR26_DANRE;ARL3_DANRE	55111.7	52309.8	71020.4	80337.7	117701	152333
B2GRA4;Q6IQ73	chmp4bb;chmp4c	Chmp4b protein;Charged multivesicular body protein 4c	B2GRA4_DANRE;CHM4C_DANRE	27647.3	18816.1	35352.4	83747.2	61120.6	84381.6
B2GRC5;Q7ZV80	smndc1	Smndc1 protein;Survival of motor neuron-related-splicing factor 30	B2GRC5_DANRE;SPF30_DANRE	25618.3	22087.2	18951.5	15904	10722.5	14905.8
B2GRH9;O73872	sod1	Superoxide dismutase [Cu-Zn]	B2GRH9_DANRE;SODC_DANRE	597199	312153	449709	283625	368672	422467
B2GRI2;Q5M9P8	arl6	Arl6 protein;ADP-ribosylation factor-like protein 6	B2GRI2_DANRE;ARL6_DANRE	5849.95	12503.5	11377.5	5538.81	26366.1	5853.81
B2GRK9	tktb	Tkt protein	B2GRK9_DANRE	1.03107e+06	760014	753245	1.05111e+06	805558	767223
B2GRL6;Q1LV08;Q7ZU29	nup93;nup93;dye	Nuclear pore complex protein Nup93	B2GRL6_DANRE;Q1LV08_DANRE;NUP93_DANRE	97048.6	85311.3	129707	104630	135098	96834.1
B2GRZ4;Q7ZUW2	hyou1	Hyou1 protein;Hypoxia up-regulated protein 1	B2GRZ4_DANRE;HYOU1_DANRE	350951	344170	249110	236993	200744	287207
B2GS10;B8JLK7;Q803J8	zc3h15	Zc3h15 protein;Zinc finger CCCH domain-containing protein 15;Zinc finger CCCH domain-containing protein 15	B2GS10_DANRE;B8JLK7_DANRE;ZC3HF_DANRE	37738.5	28003.6	30212	18822	33537.3	20874.9
B2GS23;F1QX19;Q1LYB5;Q802Z1	zmpste24	Zmpste24 protein;Zinc metallopeptidase, STE24 homolog;Novel protein (Zgc:55655);Zinc metallopeptidase, STE24 homolog	B2GS23_DANRE;F1QX19_DANRE;Q1LYB5_DANRE;Q802Z1_DANRE	6708.51	12923.2	10994	5352.11	10773.5	4848.71
B2GS36;Q7SXM7	prpf31	Prpf31 protein;U4/U6 small nuclear ribonucleoprotein Prp31	B2GS36_DANRE;PRP31_DANRE	31123.8	27638	59053.8	27056.6	47104.9	75587.9
B2GS95;Q7T3C6	nudt21	Cpsf5 protein;Cleavage and polyadenylation specificity factor subunit 5	B2GS95_DANRE;CPSF5_DANRE	55299.3	56187.8	104383	138553	128825	148768
B2GSA5;Q561X9;Z4YIQ5	bdh2	Zgc:110323 protein;3-hydroxybutyrate dehydrogenase type 2;3-hydroxybutyrate dehydrogenase type 2 (Fragment)	B2GSA5_DANRE;BDH2_DANRE;Z4YIQ5_DANRE	11386.2	8199.67	8920.48	7869.41	17554	9414.95
B2GSB4;E9QB42;F1QTN7;Q7ZUP0	anp32a	Anp32a protein;Acidic leucine-rich nuclear phosphoprotein 32 family member A (Fragment);Acidic leucine-rich nuclear phosphoprotein 32 family member A;Acidic leucine-rich nuclear phosphoprotein 32 family member A	B2GSB4_DANRE;E9QB42_DANRE;F1QTN7_DANRE;AN32A_DANRE	186825	193865	350955	458510	438771	351935
B2GSF5;Q6PI20	h3f3b.1;h3f3a	Histone H3;Histone H3.3	B2GSF5_DANRE;H33_DANRE	247071	290879	236823	297366	314294	231486
B2GSH6;Q6DGJ3	timm13	Zgc:92895 protein;Mitochondrial import inner membrane translocase subunit Tim13	B2GSH6_DANRE;TIM13_DANRE	62401	39342.8	111823	98251	102312	153962
B2GSH9;Q1LYB6	atp5if1b;atpif1b	Si:ch211-15d5.5 protein;ATPase inhibitor B, mitochondrial	B2GSH9_DANRE;ATF1B_DANRE	11082.4	6600.07	6005.72	22368.5	16403.1	20472.3
B2GSI1;Q8JGS0	snrpc	U1 small nuclear ribonucleoprotein C	B2GSI1_DANRE;RU1C_DANRE	44664	61567.1	57829.7	61305.6	3906.84	65367.5
B2GSP6;F1QBE4;Q803G5	samm50;samm50;samm50a	Samm50 protein;SAMM50 sorting and assembly machinery component;Sorting and assembly machinery component 50 homolog A	B2GSP6_DANRE;F1QBE4_DANRE;SAM5A_DANRE	91744.2	89415.1	95789	78695	100708	64818.2
B2GSR6;Q1JPX3	farsa	Farsa protein;Phenylalanine--tRNA ligase alpha subunit	B2GSR6_DANRE;SYFA_DANRE	88026.3	79943	74217	72978.8	90129	72531.1
B2GSS2;G1K2F4;Q7ZU13	spns1	Spns1 protein;Protein spinster homolog 1;Protein spinster homolog 1	B2GSS2_DANRE;G1K2F4_DANRE;SPNS1_DANRE	6424.15	5544.69	6859.17	5674.42	7168.06	4631.68
B2GSV7;Q7SZE5	sec23a	Sec23a protein;Protein transport protein Sec23A	B2GSV7_DANRE;SC23A_DANRE	123023	149658	101605	110855	95567.6	149224
B2GSY7;F1QEP5;Q803R6;Q90XA7	msh2	DNA mismatch repair protein	B2GSY7_DANRE;F1QEP5_DANRE;Q803R6_DANRE;Q90XA7_DANRE	32098.3	30082.9	26572.9	28007.8	33574.3	28504.8
B2GT17;Q58ED3	srpx	Sushi-repeat-containing protein	B2GT17_DANRE;Q58ED3_DANRE	25837.1	10678.8	20718.4	18003.7	33237.8	18220.2
B2GT33;Q803L5	stk38a	Non-specific serine/threonine protein kinase	B2GT33_DANRE;Q803L5_DANRE	34095	25167.2	19037	4499.73	34731.2	30805
B2GT34;B2GTW6;Q7ZVY5	cs	Citrate synthase;Citrate synthase;Citrate synthase, mitochondrial	B2GT34_DANRE;B2GTW6_DANRE;CISY_DANRE	308226	318601	300936	305638	365919	367456
B2GT67;B8JI18;Q08CU5;Q2Q445	abcg2c	Abcg2c protein;ATP-binding cassette, sub-family G (WHITE), member 2c;ATP-binding cassette, sub-family G (WHITE), member 2c;ATP-binding cassette transporter sub-family G member 2c	B2GT67_DANRE;B8JI18_DANRE;Q08CU5_DANRE;Q2Q445_DANRE	32383.8	33689.7	37936.1	37510.7	32588.6	21626.5
B2GT94;Q68EI0	wdr18	WD repeat domain 18;WD repeat-containing protein 18	B2GT94_DANRE;WDR18_DANRE	64567.7	51276.5	39184.7	18871.7	27186.6	9961.97
B2GTA5;Q4V920	pacsin1b	Pacsin1 protein;Protein kinase C and casein kinase substrate in neurons protein 1	B2GTA5_DANRE;PACN1_DANRE	16942.4	31282.1	19889.1	30783.9	27258.7	25100.4
B2GTD3;Q1LXD4;Q6P3H7	rbbp4	Rbb4 protein;Histone-binding protein RBBP4;Histone-binding protein RBBP4	B2GTD3_DANRE;Q1LXD4_DANRE;RBBP4_DANRE	821109	849434	661233	652500	788721	556966
B2GTE8;Q6P2U9	cops3	Cops3 protein;COP9 signalosome complex subunit 3	B2GTE8_DANRE;CSN3_DANRE	59248	55594.9	66375.5	68848.3	71992.6	63323.3
B2GTL1;Q502J7	zgc:112102;dctn6	Zgc:112102 protein;Dynactin subunit 6	B2GTL1_DANRE;DCTN6_DANRE	14333.3	5303.92	6603.69	3952.02	6738.84	3739.35
B2XCL9;F1QA18	appl1	Appl1;Adaptor protein, phosphotyrosine interaction, PH domain and leucine zipper-containing 1	B2XCL9_DANRE;F1QA18_DANRE	43018	7701.1	36239.4	5064.87	8636.45	4792.33
B2ZHD8;B2ZHD9;Q6IMW5	fabp6	Fatty acid-binding protein 6;Fatty acid-binding protein 6;Fatty acid-binding protein 6, ileal (gastrotropin)	B2ZHD8_DANRE;B2ZHD9_DANRE;Q6IMW5_DANRE	4765.96	12554.6	10388.6	11699.8	27324.7	4269.43
B2ZZ14;X1WDB0	map1b;map1ab	Hypothetical microtubule-associated protein 1b;Microtubule-associated protein 1Ab	B2ZZ14_DANRE;X1WDB0_DANRE	11232.2	24667.3	31029	4283.94	58394	35597.6
B3DFK4	LOC557217	6.8 kDa mitochondrial proteolipid-like	B3DFK4_DANRE	41536.9	41739.4	257481	87222.7	168740	212699
B3DFN3;Q9W6T5	lmnb2	Lamin B2	B3DFN3_DANRE;Q9W6T5_DANRE	913733	941455	770536	924105	879302	823274
B3DFP9	apoa2	Apolipoprotein A-II	B3DFP9_DANRE	162226	221897	1.07397e+06	799111	794900	1.51324e+06
B3DFQ1;X1WFZ2	capns1b	Calpain, small subunit 1 b;Calpain, small subunit 1 b (Fragment)	B3DFQ1_DANRE;X1WFZ2_DANRE	92847.2	95439.1	155313	211689	211219	179800
B3DFS9;Q4U0S2	myh11a	Myosin, heavy chain 11a, smooth muscle;Smooth muscle myosin heavy chain	B3DFS9_DANRE;Q4U0S2_DANRE	58071.3	47568.5	81027.8	91250.6	46916.9	51538.4
B3DFW4	LOC565099	Similar to Epididymal secretory protein E1 (Niemann Pick type C2 protein homolog) (16.5 kDa secretory protein)	B3DFW4_DANRE	21082.3	21902.3	9285.61	12016.9	19482	7496.58
B3DG31;Q1LWX4;Q4VBR8;Q6PBY5	si:rp71-45k5.4;si:rp71-45k5.4;psma2;si:rp71-45k5.4	Proteasome subunit alpha type;Proteasome subunit alpha type (Fragment);Proteasome subunit alpha type;Proteasome subunit alpha type (Fragment)	B3DG31_DANRE;Q1LWX4_DANRE;Q4VBR8_DANRE;Q6PBY5_DANRE	529140	577472	601965	629816	555567	577467
B3DGG4	cdh11	Cadherin 11, osteoblast	B3DGG4_DANRE	10395.9	12810.6	11225.1	8150.93	8982.08	7712.32
B3DGI9	timm8b	translocase of inner mitochondrial membrane 8 homolog B (Yeast)	B3DGI9_DANRE	6942.87	3917.74	28559.2	23271	22649.9	46161.1
B3DGM4;B8A4A8;F1R9I5	zgc:193505	Zgc:193505;Zgc:193505;Zgc:193505 (Fragment)	B3DGM4_DANRE;B8A4A8_DANRE;F1R9I5_DANRE	98584.7	107746	235998	246380	131096	274857
B3DGP8	copa	Coatomer subunit alpha	B3DGP8_DANRE	465968	368899	305723	284696	339761	256803
B3DGP9	ptk2aa	Protein tyrosine kinase 2.2	B3DGP9_DANRE	27391.3	26793.3	29001.6	33708.9	41636.6	8625.99
B3DGQ7;Q91430	nr2f2	Nr2f2 protein;Drosophila seven-up homolog/mammalian ARP-1 homolog	B3DGQ7_DANRE;Q91430_DANRE	14266	9302.06	7863.3	11498.2	7705.6	5243.44
B3DGT7;Q5XLR3	ncstn	Nicastrin	B3DGT7_DANRE;Q5XLR3_DANRE	82306.8	101974	75397.9	40499.3	64175.6	43643.2
B3DGV3;E7F3V0;O13168;Q1LXH1	tle3a;tle3a;tle3b;tle3a	Gro2 protein;Transducin-like enhancer protein 3-A;Transducin-like enhancer protein 3-B;Transducin-like enhancer protein 3-A	B3DGV3_DANRE;E7F3V0_DANRE;TLE3B_DANRE;Q1LXH1_DANRE	69442.3	66837.8	42787	49975.4	39388.6	10800.3
B3DGX8;F1QHT2;Q3ZMH2	slc4a4a	Anion exchange protein	B3DGX8_DANRE;F1QHT2_DANRE;Q3ZMH2_DANRE	27595.8	34318.6	26316	18007	33991.4	14826.4
B3DGY6;F1QQE5	sptb	Spectrin beta chain	B3DGY6_DANRE;F1QQE5_DANRE	65789.2	65386.3	58788.4	54788	61202.4	57615.4
B3DGZ1	fn1a	Fn1 protein	B3DGZ1_DANRE	70787.5	67595.6	63643.5	68857.7	60305.5	36784.7
B3DGZ9	pcxb	Pyruvate carboxylase	B3DGZ9_DANRE	618552	533744	397399	482621	433659	608530
B3DH03;E7F1B8;F1QIU5;Q5IFI2;Q5MY54	mcamb	Mcam protein;Melanoma cell adhesion molecule b;Melanoma cell adhesion molecule b;Gicerin;CD146	B3DH03_DANRE;E7F1B8_DANRE;F1QIU5_DANRE;Q5IFI2_DANRE;Q5MY54_DANRE	27539.2	7563.38	14316.7	7165.01	8586.16	11400.6
B3DH54;B8JLQ3;F1R6L6;Q08CQ9	ncl	Zgc:152810 protein;Nucleolin;Nucleolin;Zgc:152810	B3DH54_DANRE;B8JLQ3_DANRE;F1R6L6_DANRE;Q08CQ9_DANRE	1.72759e+06	1.60525e+06	1.49318e+06	1.50426e+06	1637472	1286335
B3DH85;Q90YM1;X1WDM1	ncam1a	NCAM;Cell adhesion molecule NCAM;Neural cell adhesion molecule 1a	B3DH85_DANRE;Q90YM1_DANRE;X1WDM1_DANRE	333498	394882	314896	327916	471977	339221
B3DHD1;Q5MPX4	tfr1a	Transferrin receptor 1a	B3DHD1_DANRE;Q5MPX4_DANRE	18026.8	7826.4	9345.92	16381.2	9158.48	9126.6
B3DHK0;F1QGG3;Q4U0S6	nsfb	N-ethylmaleimide-sensitive factor b	B3DHK0_DANRE;F1QGG3_DANRE;Q4U0S6_DANRE	73285.1	108297	12528.2	102371	116581	6391.36
B3DI15;Q06726	nr2f5	Nr2f5 protein;Nuclear receptor subfamily 2 group F member 5	B3DI15_DANRE;NR2F5_DANRE	9353.58	7819.99	11939	7144.95	12183.3	6760.48
B3DI58	ngs	Notochord granular surface	B3DI58_DANRE	754010	612776	574876	819909	447769	637765
B3DIC0;Q32Y53	cyp2k8	Cytochrome P450, family 2, subfamily K, polypeptide 8;Cytochrome P450	B3DIC0_DANRE;Q32Y53_DANRE	4399.04	45136.6	9436.81	6929.79	5729.89	10913.3
B3DID0;F1Q6Z1;Q6PH51	faf2	Zgc:194819 protein;Fas-associated factor family member 2;Zgc:194819 protein (Fragment)	B3DID0_DANRE;F1Q6Z1_DANRE;Q6PH51_DANRE	32792.9	28147.5	25397.4	21287.8	31441.9	15229.1
B3DIE8;F8W2M8	tpp1	Tripeptidyl peptidase I	B3DIE8_DANRE;F8W2M8_DANRE	269320	333875	239877	207466	340494	312356
B3DIF4;F1QLU3;F1QRS6;Q803J4	hnrnpc	Zgc:55701 protein;Heterogeneous nuclear ribonucleoprotein C;Heterogeneous nuclear ribonucleoprotein C;Heterogeneous nuclear ribonucleoprotein C	B3DIF4_DANRE;F1QLU3_DANRE;F1QRS6_DANRE;Q803J4_DANRE	287250	269526	244657	274221	238591	221313
B3DIS9;F1QUD7;Q4LEU0	smpd2a	Smpd2 protein;Sphingomyelin phosphodiesterase 2a, neutral membrane (neutral sphingomyelinase);Mg2+-dependent neutral sphingomyelinase	B3DIS9_DANRE;F1QUD7_DANRE;Q4LEU0_DANRE	6879.11	6972.85	14068.2	8584.23	9980.69	9811.43
B3DIU1	cul3b	Cullin 3	B3DIU1_DANRE	33862.6	37204.3	29825.2	11798.5	6919.24	12469.4
B3DIV6	dlat	Acetyltransferase component of pyruvate dehydrogenase complex	B3DIV6_DANRE	260423	230867	227026	233144	229561	225047
B3DIV8;Q3LTM4	itgb3a	Integrin beta	B3DIV8_DANRE;Q3LTM4_DANRE	68184.8	57705.9	36108.4	64724.8	49414.5	50894.1
B3DIV9	klhl40a	Kelch-like protein 40a	KL40A_DANRE	8542.84	16711.8	5145.11	7624.09	7093.34	8891.69
B3DIW6	zgc:194578	Zgc:194578	B3DIW6_DANRE	3798.29	10494.9	19594.7	14641.1	21547.9	6699.4
B3DIX3;F1QKU5;Q3S343	gfpt2	Glutamine-fructose-6-phosphate transaminase 2;Glutamine-fructose-6-phosphate transaminase 2;Glutamine fructose-6-phosphate transaminase 2	B3DIX3_DANRE;F1QKU5_DANRE;Q3S343_DANRE	51866.6	30273.6	48112.6	18007.8	46355.2	15192.7
B3DIX5;Q5TZH9	lemd3	LEM domain-containing 3	B3DIX5_DANRE;Q5TZH9_DANRE	47936	41895.5	43458.1	35734	53225.5	40517.9
B3DIY0;Q1LV60	rc3h1a	Ring finger and CCCH-type zinc finger domains 1;Ring finger and CCCH-type domains 1a	B3DIY0_DANRE;Q1LV60_DANRE	7938.04	7223.2	3765.69	4611.72	7045.3	4363.56
B3DJ28;Q5RGJ5	cwf19l1	CWF19-like 1, cell cycle control;CWF19-like protein 1	B3DJ28_DANRE;C19L1_DANRE	10805.2	8304.17	7685.02	10292.8	7530.89	10878.2
B3DJ34	pip4k2aa	Phosphatidylinositol-5-phosphate 4-kinase, type II, alpha a	B3DJ34_DANRE	13641.8	9718.61	19262.6	15456.5	22995.8	9919.52
B3DJ94;F1QKN6;Q90Z52	gpc4	Knypek;Glypican 4;Glypican Knypek	B3DJ94_DANRE;F1QKN6_DANRE;Q90Z52_DANRE	11988.5	12193.6	12705.4	13608.8	7540.37	4176.64
B3DJC9;F1QTQ2	col9a1a	Zgc:194937 protein;Collagen, type IX, alpha 1a	B3DJC9_DANRE;F1QTQ2_DANRE	238962	205389	160978	193438	170788	107677
B3DJF3	papss1	3'-phosphoadenosine 5'-phosphosulfate synthase 1	B3DJF3_DANRE	19487	23141.8	6727.89	27768.6	15871.7	16024.8
B3DJG6	LOC567531	LOC567531 protein	B3DJG6_DANRE	73658.4	40910.2	39252.9	79539	36571.1	56878.5
B3DJJ8	si:ch211-284b7.3	Si:ch211-284b7.3	B3DJJ8_DANRE	19305.9	22532.6	20662.4	24298.4	9163.97	24672.5
B3DJK9	foxp4	Forkhead box P4	B3DJK9_DANRE	22320.8	22590	24586.9	13783.5	16153.9	10578
B3DJM4;F1REM3;Q0NXS0;Q2ABP1	bmp1a	Metalloendopeptidase	B3DJM4_DANRE;F1REM3_DANRE;Q0NXS0_DANRE;Q2ABP1_DANRE	9629.25	10582.2	19525	8767.65	12675.9	12206.7
B3DJM6;B8A568	myhz1.1	Myosin, heavy polypeptide 1, skeletal muscle;Myosin, heavy polypeptide 1.1, skeletal muscle	B3DJM6_DANRE;B8A568_DANRE	8246461	9317997	8474325	7.68786e+06	7223841	7.38885e+06
B3DJP3	tnc	Tnc protein	B3DJP3_DANRE	32362.3	45691.4	48471.1	29488.8	33541	60386.9
B3DJQ3;Q3LTM3;Q5RLN6	itgav	Integrin, alpha V;Integrin alpha V;Integrin alpha V subunit (Fragment)	B3DJQ3_DANRE;Q3LTM3_DANRE;Q5RLN6_DANRE	85304.5	71449.4	81236.9	65040.1	67029.8	70666.6
B3DJR5	tle2a	Si:ch211-81i17.1	B3DJR5_DANRE	32152.2	21441.6	23926.5	18793.5	28171.1	31371.9
B3DK37	lmf2a	Lipase maturation factor	B3DK37_DANRE	5199.37	17728.8	5749.2	11809.7	26663.2	11174.2
B3DK40;Q1LV27;Q9YGV3	ahr2	Aryl hydrocarbon receptor 2;Aryl hydrocarbon receptor 2;Aryl hydrocarbon receptor	B3DK40_DANRE;Q1LV27_DANRE;Q9YGV3_DANRE	20383.9	7147.28	20115.6	11291.4	11828.4	8892.49
B3DK46;F1QYU0;Q2TJF5;Q5SNU9	lama4	Laminin, alpha 4;Laminin, alpha 4;Laminin alpha 4;Novel protein similar to vertebrate laminin, alpha 4 (LAMA4) (Fragment)	B3DK46_DANRE;F1QYU0_DANRE;Q2TJF5_DANRE;Q5SNU9_DANRE	4884.85	24100	42924.6	15217.1	18499.8	16052.6
B3DK66;Q7ZT82	rbfox1l	RNA binding protein fox-1 homolog;RNA binding protein fox-1 homolog 1-like	B3DK66_DANRE;RFX1L_DANRE	13891.8	20005.2	12962.4	20301.4	11965.9	10307.9
B3DKC0	fkbp10b	Peptidylprolyl isomerase	B3DKC0_DANRE	68588.8	71856.8	44313.7	83124.1	9021.82	17197.1
B3DKC5;Q90XD7	lmna	Lamin A;Nuclear lamin A	B3DKC5_DANRE;Q90XD7_DANRE	145875	108229	83056.4	113888	90260.5	80945.9
B3DKJ0	cct7	Chaperonin-containing TCP1, subunit 7 (eta)	B3DKJ0_DANRE	1.45126e+06	1.07114e+06	923300	1.23907e+06	1.14141e+06	1.2092e+06
B3DKJ9;Q2KNE0	pold1	DNA polymerase	B3DKJ9_DANRE;Q2KNE0_DANRE	23901.7	39398.7	42604.3	33609.4	12900.5	17070
B3DKK1;F1QF98;Q5CZT8;Q6DRI6;Q7T1C5	rbm19	RNA binding motif protein 19;RNA-binding motif protein 19;Rbm19 protein (Fragment);KIAA0682-like;Nil per os	B3DKK1_DANRE;F1QF98_DANRE;Q5CZT8_DANRE;Q6DRI6_DANRE;Q7T1C5_DANRE	6457.91	9465.12	11872.3	8467.95	9238.84	7591.57
B3DKL0	atic	Atic protein	B3DKL0_DANRE	8789.09	68663.6	82043.8	3686.59	98266.2	3896.25
B3DKL4;Q9DDE3	ache	Carboxylic ester hydrolase;Acetylcholinesterase	B3DKL4_DANRE;ACES_DANRE	100672	122418	110816	119641	138778	13424.3
B3DKM0;Q8QGQ1;Q90XS8	aldh1a2	Aldehyde dehydrogenase 1 family, member A2;Retinaldehyde dehydrogenase 2;Retinaldehyde dehydrogenase type 2	B3DKM0_DANRE;Q8QGQ1_DANRE;Q90XS8_DANRE	150396	140384	166784	128753	169829	24680.5
B3DKM3;Q6PHI4	tmed3	Transmembrane emp24 protein transport domain containing 3;Tmed3 protein (Fragment)	B3DKM3_DANRE;Q6PHI4_DANRE	4715.3	12804.6	6339.41	2676.63	6469.15	24668.2
B3DKN3;Q8JGR7	ints7	Integrator complex subunit 7	B3DKN3_DANRE;INT7_DANRE	4980.85	5460.98	3902.24	6520.52	3823.98	6891.34
B3DKQ1;Q7ZZJ7;Q7ZZV6	slc4a1a	Anion exchange protein	B3DKQ1_DANRE;Q7ZZJ7_DANRE;Q7ZZV6_DANRE	10886.9	17693.1	16488.5	9684.69	11190	19012.2
B3DKQ3;Q2LDA1	col2a1a	Col2a1a protein;Collagen type II, alpha 1	B3DKQ3_DANRE;Q2LDA1_DANRE	957989	856900	612846	849598	553667	550553
B3DKQ5;Q4G5V7	rtn1a	Reticulon	B3DKQ5_DANRE;Q4G5V7_DANRE	61440.1	91011.9	86879.7	86216	86385.8	69586.4
B3DLG0;Q566Z0	LOC553381	LOC553381 protein (Fragment)	B3DLG0_DANRE;Q566Z0_DANRE	243048	191065	170012	263202	154683	189257
B3DLH1	and4	Uncharacterized protein	B3DLH1_DANRE	5867.95	6448.67	6536.64	10922.5	14068.9	11543.7
B4F6Q5;F1R4L5;F8W4R4	pof1b	Wu:fc88b11 protein (Fragment);POF1B, actin-binding protein;POF1B, actin-binding protein	B4F6Q5_DANRE;F1R4L5_DANRE;F8W4R4_DANRE	68843.1	31199.9	17587.1	57809.4	27683	108709
B5DDD5;Q6NV31;Q6TEM7	wdr82	Wdr82 protein;WD repeat-containing protein 82;CG17293-PA-like protein	B5DDD5_DANRE;WDR82_DANRE;Q6TEM7_DANRE	11682.4	22958.6	10639	7255	10092.9	4984.59
B5DDI8;F1QIC0;Q58EC2;Q5EI65	cbsb	Cystathionine beta-synthase (Fragment);Cystathionine beta-synthase;Cystathionine beta-synthase;Cystathionine beta-synthase	B5DDI8_DANRE;F1QIC0_DANRE;Q58EC2_DANRE;Q5EI65_DANRE	30716.9	27133.9	22800.5	21604.8	13991.8	26362.5
B5DDK5;F1R491;O73712;O73715;Q2YDQ6;Q567K9;Q6DC59	ldb1a;ldb1a;ldb1b;ldb1a;ldb1b;ldb1b;ldb1b	Ldb1a protein;LIM domain-binding protein 1-A;LIM-domain binding factor 1;LIM domain-binding protein 1-A;LIM-domain binding factor 1b;Ldb1b protein (Fragment);Ldb1b protein (Fragment)	B5DDK5_DANRE;F1R491_DANRE;O73712_DANRE;LDB1A_DANRE;Q2YDQ6_DANRE;Q567K9_DANRE;Q6DC59_DANRE	9655.31	12460.5	11426.9	11897.4	17262.5	12070.3
B5DDZ4	dpp4	Acta1 protein	B5DDZ4_DANRE	3875.33	10857.1	4946.51	10160.8	5047.74	9614.08
B5DE37	gcn1	Uncharacterized protein (Fragment)	B5DE37_DANRE	134188	174275	97148.4	104306	113594	174390
B6CS38	fbn2b	Fibrillin 2	B6CS38_DANRE	20230.3	25493.5	27009.4	14182.4	15844.9	16358.8
B6IDE1	smyhc2	Slow myosin heavy chain 2	B6IDE1_DANRE	93397.5	80637.4	79521	70173.6	87029.4	72074.6
B6IDE8;F1QE56	frem3	Frem3;Fras1-related extracellular matrix 3 (Fragment)	B6IDE8_DANRE;F1QE56_DANRE	24132.2	30241.8	30571.7	18343.2	9435.19	5235.54
B7ZC77	Ctnna2	Catenin alpha-2	CTNA2_DANRE	296217	236210	200462	346941	169508	250566
B7ZD09	slka	STE20-like kinase a	B7ZD09_DANRE	7711.08	8725.98	9842.49	5890.29	11082.8	5818.88
B7ZD34;Q642J7;Q6TEN7	rps24	40S ribosomal protein S24	B7ZD34_DANRE;Q642J7_DANRE;Q6TEN7_DANRE	870636	876206	1.05797e+06	804299	1.01832e+06	768837
B7ZD39	ppa1b	Pyrophosphatase (inorganic) 1b	B7ZD39_DANRE	205626	173782	194342	259855	214783	251794
B7ZD40	sar1ab	Secretion-associated, Ras-related GTPase 1Ab	B7ZD40_DANRE	23994.5	44899.7	48976.9	56691.7	24657.2	33487.7
B7ZDA6	lamb2	Laminin, beta 2 (laminin S)	B7ZDA6_DANRE	14489.5	23370.7	29213.8	32930.3	34111.3	32932.1
B7ZUU8;F6PA07	ap3d1	Adaptor-related protein complex 3, delta 1 subunit;Adaptor-related protein complex 3, delta 1 subunit	B7ZUU8_DANRE;F6PA07_DANRE	59243.9	71058	50638.4	20053	7349.42	48838.4
B7ZUV1;B8A6A3;Q568G2;Q6P002	zgc:110319	Zgc:110319;Zgc:110319;Zgc:110319;Zgc:110319 protein (Fragment)	B7ZUV1_DANRE;B8A6A3_DANRE;Q568G2_DANRE;Q6P002_DANRE	6060.37	4488.23	18224.4	7933.74	4652.77	8384.94
B7ZV06	chmp2a	Bc2 protein	B7ZV06_DANRE	4270.49	4990.07	6447.94	11196.9	3873.28	10594.4
B7ZV88;F1QSX8;Q7ZU85	lpp	Lpp protein;LIM domain-containing preferred translocation partner in lipoma;LIM domain containing preferred translocation partner in lipoma	B7ZV88_DANRE;F1QSX8_DANRE;Q7ZU85_DANRE	17497.8	14589.3	12049.9	10776.9	12358.3	11023.8
B7ZVF0;F1QDK8;F1R8X6;Q5TYT1	nrcama	Si:dkey-240a12.1 protein;Neuronal cell adhesion molecule a;Neuronal cell adhesion molecule a;Neuronal cell adhesion molecule a	B7ZVF0_DANRE;F1QDK8_DANRE;F1R8X6_DANRE;Q5TYT1_DANRE	5549.2	8053.15	7083.04	6459.37	7228.01	6111.79
B7ZVK0	zgc:171445	Zgc:171445	B7ZVK0_DANRE	95972.3	34838.6	3790.88	107902	33261.2	34079.5
B7ZVL5;F1RC75;Q8AX67	cherp	Cherp protein;Calcium homeostasis endoplasmic reticulum protein;SR-related CTD associated factor 6	B7ZVL5_DANRE;F1RC75_DANRE;Q8AX67_DANRE	32303.3	11561.3	56354.7	9559.16	52978.8	31106.6
B7ZVM2;Q7SZE3	llgl2	Lethal giant larvae homolog 2 (Drosophila);Lethal(2) giant larvae protein homolog 2	B7ZVM2_DANRE;L2GL2_DANRE	19824	32998.4	36905.8	29381	32301.2	28411.7
B7ZVQ8;F1QGE4;I3ISI6;Q90ZY8	zak	LOC405768 protein;Sterile alpha motif and leucine zipper-containing kinase AZK;Sterile alpha motif and leucine zipper-containing kinase AZK;Protein kinase Npk	B7ZVQ8_DANRE;F1QGE4_DANRE;I3ISI6_DANRE;Q90ZY8_DANRE	12748.1	4251.43	11838.3	6344.14	12781.8	7082.58
B8A443;F6P8R2	osbp	Oxysterol-binding protein	B8A443_DANRE;F6P8R2_DANRE	61933.8	87637.3	34936.5	17277.1	24879.7	5171.72
B8A445;F1Q9M4	slc44a1a	Solute carrier family 44 (choline transporter), member 1a (Fragment);Solute carrier family 44 (choline transporter), member 1a	B8A445_DANRE;F1Q9M4_DANRE	31097.1	17589.7	33260	12337.5	35821.1	11673.6
B8A454;Q7T307	bag2	BCL2-associated athanogene 2	B8A454_DANRE;Q7T307_DANRE	6123.56	11944.8	10869.2	34859.6	40056.9	33685.6
B8A4A6;B8A4A7;Q32LU8;Q568R9	sncga	Gamma-synuclein;Gamma-synuclein;Gamma-synuclein;Gamma1b-synuclein	B8A4A6_DANRE;B8A4A7_DANRE;Q32LU8_DANRE;Q568R9_DANRE	17218.3	10049.7	18882.4	12161.8	19256.6	7403.92
B8A4C4	mogs	Mannosyl-oligosaccharide glucosidase	B8A4C4_DANRE	5679.74	84842.5	67222.9	71777.2	38290.8	10229.1
B8A4D7	rrbp1a	Ribosome-binding protein 1a	B8A4D7_DANRE	69805.8	66574	76182.4	61769.5	88038.1	106508
B8A4E7;Q4KMF4	rrp12	Ribosomal RNA-processing 12 homolog;Ribosomal RNA processing 12 homolog (S. cerevisiae)	B8A4E7_DANRE;Q4KMF4_DANRE	46565.9	25925	12315.7	31661.1	59895.5	6336.49
B8A4G1;Q0P3U1	dhrs7	Dehydrogenase/reductase (SDR family) member 7	B8A4G1_DANRE;Q0P3U1_DANRE	8510.76	38939.1	77885.5	60639.4	101430	24281.1
B8A4H6	pgam1b	Phosphoglycerate mutase	B8A4H6_DANRE	65122.2	61858.4	163999	112987	39482.1	45770.2
B8A4V2;Q7T391;Q804G4	anxa11a	Annexin	B8A4V2_DANRE;Q7T391_DANRE;Q804G4_DANRE	164485	165657	177978	231468	255052	236924
B8A503;Q803R8	tmem50a	Transmembrane protein 50A;Tmem50a protein	B8A503_DANRE;Q803R8_DANRE	36061.1	30878.9	27209.6	11256.9	24097.4	29449.5
B8A509;F1QA15	tubgcp3	Gamma-tubulin complex component	B8A509_DANRE;F1QA15_DANRE	6975.26	12907.2	20454.4	8747.57	5012.15	17936.2
B8A558;F1R1B3;Q6NWX4	ppp2r5d	Protein phosphatase 2, regulatory subunit B', delta (Fragment);Serine/threonine protein phosphatase 2A regulatory subunit;Serine/threonine protein phosphatase 2A regulatory subunit	B8A558_DANRE;F1R1B3_DANRE;Q6NWX4_DANRE	21489.6	23960.9	27428.7	28221.9	44719.4	29737.4
B8A561	myhz1.2	Myosin, heavy polypeptide 1.2, skeletal muscle	B8A561_DANRE	3.94597e+06	893277	2.71288e+06	3.78673e+06	1.78106e+06	2524328
B8A565	c9	Complement component 9	B8A565_DANRE	143200	133713	166384	159418	146205	188736
B8A569	myhz1.3	Myosin, heavy polypeptide 1.3, skeletal muscle	B8A569_DANRE	28804458	29680300	27338036	26803180	25030616	26751528
B8A588;Q6PBS9	paip2b	Poly(A)-binding protein-interacting protein 2B;Zgc:73265	B8A588_DANRE;Q6PBS9_DANRE	4631.61	8751.18	22418.3	6992.2	19063.9	22939.1
B8A5D3	nars	Asparaginyl-tRNA synthetase	B8A5D3_DANRE	383716	291398	263123	301157	247142	329134
B8A5D4	txnl1	Thioredoxin-like 1	B8A5D4_DANRE	280710	307801	271218	284269	248373	275154
B8A5E7;F1Q603	btaf1	BTAF1 RNA polymerase II, B-TFIID transcription factor-associated;BTAF1 RNA polymerase II, B-TFIID transcription factor-associated	B8A5E7_DANRE;F1Q603_DANRE	5309.16	5766.37	12353.8	6279.52	5917.85	6832.43
B8A5G0	si:dkey-34l15.1	Novel protein similar to human KAT protein	B8A5G0_DANRE	5228.53	4233.99	5271.01	40476.2	38587.6	12891.1
B8A5I7;Q568F8	ssbp1	Single-stranded DNA-binding protein 1;Zgc:110325	B8A5I7_DANRE;Q568F8_DANRE	8275.6	10921.4	34329.4	80007.6	87794.9	9374.31
B8A5K9	smc2	Structural maintenance of chromosomes protein	B8A5K9_DANRE	69016.9	83273.7	82761	95524.1	96522.5	69645.9
B8A5L1	si:dkey-245p14.7	Si:dkey-245p14.7	B8A5L1_DANRE	15645.4	33759	30563.7	25939.7	36270.5	27176.7
B8A5L6;E9QCD1;Q6DHS2	fga	Fibrinogen alpha chain	B8A5L6_DANRE;E9QCD1_DANRE;Q6DHS2_DANRE	86753.4	97951.2	59502.8	37333.9	69940.4	86165.9
B8A5V6	pdlim1	PDZ and LIM domain 1 (elfin)	B8A5V6_DANRE	8603.14	58698.4	102667	100284	122600	106096
B8A638	si:dkey-9i23.15	Si:dkey-9i23.15	B8A638_DANRE	30225.6	38843.3	23413.6	42916.5	52600.8	60262.8
B8A688	si:ch211-198a12.6	Si:ch211-198a12.6	B8A688_DANRE	19951.4	17096.7	11331.6	15836.1	6290.73	12975.8
B8A6D3	l2hgdh	L-2-hydroxyglutarate dehydrogenase	B8A6D3_DANRE	19432.1	13690.1	26424.4	8750.57	22746.6	46857.4
B8A6G9;Q7ZUA2	map4k5	Mitogen-activated protein kinase kinase kinase kinase	B8A6G9_DANRE;Q7ZUA2_DANRE	18572.5	24427.7	17430.3	15937.2	17101.6	24584.8
B8A6H1;E9QGX9	atl1	Atlastin GTPase 1	B8A6H1_DANRE;E9QGX9_DANRE	52557.4	49549.9	42179.2	11970	13527.6	39990.9
B8JHR9	kpnb3	Karyopherin (importin) beta 3	B8JHR9_DANRE	223786	197831	251262	250950	234778	257341
B8JHU4;D1GJ54	actn1	Actinin, alpha 1;Actn1 isoform c (Fragment)	B8JHU4_DANRE;D1GJ54_DANRE	40763.3	56902.2	57982.3	61000.2	28462.4	38475.2
B8JHW0;B8JHW1;Q6NYJ7	lgmn	Legumain;Legumain (Fragment);Legumain	B8JHW0_DANRE;B8JHW1_DANRE;Q6NYJ7_DANRE	79957.1	80120.4	54234.6	113206	96700.5	80157.8
B8JI00;Q6DGX1	suclg1	Succinate--CoA ligase [ADP/GDP-forming] subunit alpha, mitochondrial;Succinate--CoA ligase [ADP/GDP-forming] subunit alpha, mitochondrial	B8JI00_DANRE;Q6DGX1_DANRE	281948	140118	238584	160946	227748	177220
B8JI15;Q5U3H4;Q6NXA0	rpia	Ribose 5-phosphate isomerase A (ribose 5-phosphate epimerase);Ribose 5-phosphate isomerase A (Ribose 5-phosphate epimerase);Rpia protein (Fragment)	B8JI15_DANRE;Q5U3H4_DANRE;Q6NXA0_DANRE	67196.3	97420.9	145067	158946	207997	200170
B8JIP2;Q6TGV8	prim2	DNA primase large subunit	B8JIP2_DANRE;Q6TGV8_DANRE	8725.99	12409.3	7523.62	29229	10494.5	18347.8
B8JIP9;Q1ED11	pdcd11	Programmed cell death 11;Pdcd11 protein (Fragment)	B8JIP9_DANRE;Q1ED11_DANRE	28199.9	25763.7	21248.8	13744.4	36529.9	24203.2
B8JIS1;Q5XJJ3	atp5pb	ATP synthase, H+ transporting, mitochondrial Fo complex, subunit B1;ATP synthase, H+ transporting, mitochondrial F0 complex, subunit b, isoform 1	B8JIS1_DANRE;Q5XJJ3_DANRE	100800	48662.9	236608	259844	194386	284680
B8JIS5	gstm.3	Glutathione S-transferase mu tandem duplicate 3	B8JIS5_DANRE	107817	131457	143446	208429	215389	218353
B8JIS8;Q6PFJ6	gstm.1	Glutathione S-transferase mu, tandem duplicate 1;Glutathione S-transferase M	B8JIS8_DANRE;Q6PFJ6_DANRE	192430	223250	308933	385254	414420	357297
B8JIY2	nolc1	Nucleolar and coiled-body phosphoprotein 1	B8JIY2_DANRE	50426.3	44299.2	19792.5	32740.6	13156.3	17331.1
B8JJ35	si:dkey-167i21.2	Si:dkey-167i21.2	B8JJ35_DANRE	35331.9	56317.8	133007	75451.3	205115	360650
B8JJS6;Q6NWL1	pdcd10b	Programmed cell death protein 10-B	B8JJS6_DANRE;PD10B_DANRE	24895.5	29769.9	5277.79	22745.7	20758.5	10258
B8JKC1;Q7ZVS5	mcm3l	DNA helicase	B8JKC1_DANRE;Q7ZVS5_DANRE	10245.5	6154.78	15167.2	5293.29	9779.52	5279.45
B8JKS7;Q90X33;Q9DEU0	atp1a1a.4	Sodium/potassium-transporting ATPase subunit alpha	B8JKS7_DANRE;Q90X33_DANRE;Q9DEU0_DANRE	117103	103178	93348.7	82563.1	71277.7	22656.1
B8JKS9;Q503J4;Q9DGL4	atp1a1a.2	Sodium/potassium-transporting ATPase subunit alpha	B8JKS9_DANRE;Q503J4_DANRE;Q9DGL4_DANRE	110311	82518.9	188068	109107	116249	189461
B8JKT0;Q7T2D6;Q9DEY3	atp1a1a.3	Sodium/potassium-transporting ATPase subunit alpha	B8JKT0_DANRE;Q7T2D6_DANRE;Q9DEY3_DANRE	29150	10708.4	25298.8	23550.9	38273.2	22101.7
B8JKW4	c3a.1	Complement component c3a, duplicate 1	B8JKW4_DANRE	488968	422958	395344	372416	347488	482644
B8JKY9;Q8JHH1	snrpd1	Small nuclear ribonucleoprotein D1 polypeptide (Fragment);Small nuclear ribonucleoprotein D1	B8JKY9_DANRE;Q8JHH1_DANRE	53845.4	81157.1	50530.9	119665	33758.5	30387.1
B8JL29;B8JL30;Q32PT3	hmgb2a	High mobility group box 2a;High mobility group box 2a;Zgc:123215	B8JL29_DANRE;B8JL30_DANRE;Q32PT3_DANRE	1.34335e+06	1.1429e+06	1.03127e+06	1.17324e+06	1.00646e+06	797677
B8JL35;F1Q815;Q58EN1	pyroxd2	Pyridine nucleotide-disulphide oxidoreductase domain 2 (Fragment);Pyridine nucleotide-disulphide oxidoreductase domain 2;Im:7148034 protein (Fragment)	B8JL35_DANRE;F1Q815_DANRE;Q58EN1_DANRE	14495.6	17157	28493.4	15763.9	28181.2	27670.9
B8JL43;F1R858;Q6IMF9	tfa	Serotransferrin	B8JL43_DANRE;F1R858_DANRE;Q6IMF9_DANRE	1.38328e+06	1.1228e+06	1.13686e+06	1.05707e+06	953981	1.25822e+06
B8JL46;F1R101	eif4g1a	Eukaryotic translation initiation factor 4 gamma, 1a;Eukaryotic translation initiation factor 4 gamma, 1a	B8JL46_DANRE;F1R101_DANRE	229164	231637	210078	223902	182579	226237
B8JLC8	rab1aa	RAB1A, member RAS oncogene family a	B8JLC8_DANRE	50432.2	143187	161395	112843	137765	119592
B8JLJ3;Q6IQT1	ywhaz	Tyrosine 3-monooxygenase/tryptophan 5-monooxygenase activation protein, zeta polypeptide;Ywhai protein	B8JLJ3_DANRE;Q6IQT1_DANRE	1.07171e+06	915930	1.07755e+06	1368388	1.31452e+06	1.06431e+06
B8JLJ8;F6PB84;Q4V9J6	hnrpkl	Heterogeneous nuclear ribonucleoprotein K,-like;Heterogeneous nuclear ribonucleoprotein K,-like;Heterogeneous nuclear ribonucleoprotein K, like	B8JLJ8_DANRE;F6PB84_DANRE;Q4V9J6_DANRE	191156	188256	158819	221213	193150	154878
B8JLK9;B8JLL0	si:dkey-69o16.5	Si:dkey-69o16.5;Si:dkey-69o16.5 (Fragment)	B8JLK9_DANRE;B8JLL0_DANRE	79015.5	57748.5	63569.3	62790	58981.9	49068
B8JLL1	umps	Uridine monophosphate synthetase	B8JLL1_DANRE	103243	108538	109519	94815.7	90823.9	111462
B8JLR1	pdcd6ip	Programmed cell death 6-interacting protein	B8JLR1_DANRE	118436	121179	134658	172778	239998	171765
B8JLT0;Q6P3H4	naprt	Nicotinate phosphoribosyltransferase	B8JLT0_DANRE;PNCB_DANRE	6223.19	21754.1	11904.5	4156.56	12987.5	4170.21
B8JLU1;F1QIN2	patl1	Protein PAT1 homolog 1 (Fragment);Protein PAT1 homolog 1	B8JLU1_DANRE;F1QIN2_DANRE	9342.57	11554.6	13899	7136.55	8245.48	6752.52
B8JLW8	gmps	Guanine monophosphate synthase	B8JLW8_DANRE	122199	113508	116665	102547	117540	96368.1
B8JLZ3	anxa1b	Annexin	B8JLZ3_DANRE	8295.89	5332.78	3996.05	286724	56964.8	7057.02
B8JM11	epcam	Epithelial cell adhesion molecule	B8JM11_DANRE	685046	394556	253750	609197	177242	632158
B8JM22	si:ch73-21k16.5	Si:ch73-21k16.5 (Fragment)	B8JM22_DANRE	212624	169136	140928	171223	152592	204036
B8JM34	atp5pf	ATP synthase-coupling factor 6, mitochondrial	B8JM34_DANRE	65830.3	76487.2	318347	133001	187458	309908
B8JM53	tecrb	Trans-2,3-enoyl-CoA reductase b (Fragment)	B8JM53_DANRE	51648.4	73646.7	61373.6	56508.2	67816.6	48610.7
B8JM56;Q7ZVY8	dnajb1b	DnaJ (Hsp40) homolog, subfamily B, member 1b;Zgc:55492	B8JM56_DANRE;Q7ZVY8_DANRE	31632.3	37916.6	35675	46899.3	60130	50014.9
B8JM93;Q6PI45	igbp1	Immunoglobulin (CD79A)-binding protein 1;Zgc:55347	B8JM93_DANRE;Q6PI45_DANRE	8850.33	6472.6	26582.4	11586.1	39659.4	33964.2
B8JMA7;D3XDB5	ugt2a4;ugt2a2	UDP-glucuronosyltransferase	B8JMA7_DANRE;D3XDB5_DANRE	27661.9	15581.1	15555	14417.8	16028.6	13210.6
B8JMC1;E9QCF1;Q6DGA0	blvrb	Biliverdin reductase B;Biliverdin reductase B;Zgc:91854	B8JMC1_DANRE;E9QCF1_DANRE;Q6DGA0_DANRE	51841	39566.1	56476.5	9664.79	11091.5	10626
B8JMJ5;X1WCS8	si:ch1073-55a19.2	Si:ch1073-55a19.2	B8JMJ5_DANRE;X1WCS8_DANRE	55443	44647.8	51639.8	30264.4	71299.3	53942.1
B8JMK8;P35359;Q8AV67	rho	Rhodopsin	B8JMK8_DANRE;OPSD_DANRE;Q8AV67_DANRE	23820.8	34434.9	20252.2	13005.9	29995.8	41088.2
B8JMZ1	ugp2a	UTP--glucose-1-phosphate uridylyltransferase	B8JMZ1_DANRE	46567.7	39715.6	46393.3	27930.3	36867.5	19733.1
B8K0C4;Q6DBV6	ntpcr	Nucleoside-triphosphatase, cancer-related;Zgc:92420	B8K0C4_DANRE;Q6DBV6_DANRE	15538.6	15534.1	11281.9	10963.4	6043.94	7260.65
C0SPC8;Q68SP3;Q7T3T3;Q8UVW9	stat5a	Signal transducer and activator of transcription	C0SPC8_DANRE;Q68SP3_DANRE;Q7T3T3_DANRE;Q8UVW9_DANRE	42198.8	35728.3	47302.1	3672.57	44063.2	52205.7
C3KEZ4;E9QEJ2;F1QAB3	col28a2a	Collagen type XXVIII alpha 2 a;Collagen, type XXVIII, alpha 2a;Collagen, type XXVIII, alpha 2a	C3KEZ4_DANRE;E9QEJ2_DANRE;F1QAB3_DANRE	500042	584328	384387	389977	375570	435087
C3S171;Q802G1	gpx4b	Glutathione peroxidase;Glutathione peroxidase (Fragment)	C3S171_DANRE;Q802G1_DANRE	54022.1	60131	63684.5	59552.5	79947.5	48214.6
C5J7W5	upf2	UPF2 regulator of nonsense transcripts homolog (Yeast) (Fragment)	C5J7W5_DANRE	106551	120217	82650.1	103756	73241.4	73897.5
C7G095;Q45QT2	tmsb4x	Thymosin beta-11;Beta thymosin-like protein	C7G095_DANRE;Q45QT2_DANRE	94371	106024	787161	786373	823390	1.00091e+06
C9K4U5;F1R6L2;X1WBM9	hip1	Huntingtin interacting protein 1;Huntingtin-interacting protein 1;Huntingtin-interacting protein 1	C9K4U5_DANRE;F1R6L2_DANRE;X1WBM9_DANRE	65245.3	58317.4	33786.4	76143.1	81721.5	89811.9
D1GJ55;E9QFR8;Q2YDR5	actn2b	Actn2;Actinin, alpha 2b;Actinin, alpha 2	D1GJ55_DANRE;E9QFR8_DANRE;Q2YDR5_DANRE	7293.55	5595.56	16376.7	15924.7	13220	11780.5
D1GJ56	actn3a	Actinin alpha 3a	D1GJ56_DANRE	831469	951442	870809	958211	776882	922888
D3XD46;D3XD48;D3XD50;D3XD52;D3XD54;D3XD56;D3XD58;E9QF86;F1QAF6;F1QL72;F1QM88;F1QRI1;F1R1P2;Q32LW4;Q561S7;Q6DHS5;Q7SXE7	ugt1a1;ugt1a2;ugt1ab;ugt1a4;ugt1a5;ugt1a6;ugt1a7;ugt1ab;ugt1ab;ugt1ab;ugt1ab;ugt1ab;ugt1ab;ugt1a1;ugt1ab;ugt1a1;ugt1ab	UDP-glucuronosyltransferase;UDP-glucuronosyltransferase;UDP glucuronosyltransferase 1 family polypeptide a3 isoform 1;UDP-glucuronosyltransferase;UDP-glucuronosyltransferase;UDP glucuronosyltransferase 1 family polypeptide a6 isoform 1;UDP-glucuronosyltransferase;UDP-glucuronosyltransferase;UDP-glucuronosyltransferase;UDP-glucuronosyltransferase (Fragment);UDP-glucuronosyltransferase;UDP-glucuron…	D3XD46_DANRE;D3XD48_DANRE;D3XD50_DANRE;D3XD52_DANRE;D3XD54_DANRE;D3XD56_DANRE;D3XD58_DANRE;E9QF86_DANRE;F1QAF6_DANRE;F1QL72_DANRE;F1QM88_DANRE;F1QRI1_DANRE;F1R1P2_DANRE;Q32LW4_DANRE;Q561S7_DANRE;Q6DHS5_DANRE;Q7SXE7_DANRE	12096.3	31614.1	23804.7	10375.4	5391.99	9717.12
D6MUD5;F6NPA4	col5a1	Collagen type V alpha-1 (Fragment);Procollagen, type V, alpha 1 (Fragment)	D6MUD5_DANRE;F6NPA4_DANRE	240671	251644	154940	228622	183686	241248
D7PSA0;F1QKW3;Q2Q1W5	lama5	Laminin alpha 5;Laminin, alpha 5;Laminin alpha 5	D7PSA0_DANRE;F1QKW3_DANRE;Q2Q1W5_DANRE	42122.2	37498.8	33630	31248.6	27650.1	22866.3
D7RVS0	slc1a3b	Amino acid transporter	D7RVS0_DANRE	4433.21	4806.92	5658.58	11623.5	5774.39	10998.1
D7RVS1;Q6DGQ5;Q7ZZ28	slc1a4	Neutral amino acid transporter SLC1A4;Amino acid transporter;Amino acid transporter	D7RVS1_DANRE;Q6DGQ5_DANRE;Q7ZZ28_DANRE	53999.2	44318.4	55627.4	47248.3	60417.2	41892.2
E2D669;F1Q4U1	tm9sf4	Transmembrane 9 superfamily member	E2D669_DANRE;F1Q4U1_DANRE	11145.1	9400.79	27963.8	26980.9	10542.6	7796.93
E2J8V4	tcf4	Tcf4 (Fragment)	E2J8V4_DANRE	242251	272168	131159	218364	87642.3	158529
E3NZ06;I3ITN9	aldh1l1	10-formyltetrahydrofolate dehydrogenase	E3NZ06_DANRE;I3ITN9_DANRE	83888.5	106328	93997.1	89977.3	99988.5	65082.8
E7EXC4;F8W412	serpinb14	Serpin peptidase inhibitor, clade B (ovalbumin), member 14;Serpin peptidase inhibitor, clade B (ovalbumin), member 14	E7EXC4_DANRE;F8W412_DANRE	91886.4	99790.6	125645	135377	125216	53785.6
E7EXC7;F6NXT7;Q4FE55	usp9	Ubiquitin-specific peptidase 9;Ubiquitin-specific peptidase 9;Ubiquitin specific protease 9	E7EXC7_DANRE;F6NXT7_DANRE;Q4FE55_DANRE	12358.1	10456.1	41577	40622.2	29241	27712.5
E7EXD6;E9QIC1	cdc5l	CDC5 cell division cycle 5-like (S. pombe)	E7EXD6_DANRE;E9QIC1_DANRE	7005.65	74312.2	59031.9	72468.7	51230.2	51769
E7EXE7	zmp:0000000760	Zmp:0000000760	E7EXE7_DANRE	40462.4	29381.4	35459.9	33692.6	25398.8	38759
E7EXE8	tnxba	Tenascin XBa	E7EXE8_DANRE	6116.77	4446.85	4886.93	10038.5	4986.94	9498.28
E7EXG2;F1QIB3;Q501Y4	dbnlb	Drebrin-like b;Drebrin-like b;Zgc:112450	E7EXG2_DANRE;F1QIB3_DANRE;Q501Y4_DANRE	142901	94869.2	90928.3	150329	94390.3	111273
E7EXJ6	nup188	Nucleoporin 188	E7EXJ6_DANRE	15759.8	32777.4	23273.6	16744.5	17191.5	15972.2
E7EXL6	myofl	Myoferlin-like	E7EXL6_DANRE	28247	44638.2	198692	166315	123042	18711.1
E7EXN0;F8W627	odr4	C2h1orf27 homolog (H. sapiens)	E7EXN0_DANRE;F8W627_DANRE	6862.93	7428.95	3959.67	6728.61	12488.2	17758.8
E7EXT3	pygmb	Alpha-1,4 glucan phosphorylase	E7EXT3_DANRE	772435	767928	800650	863117	768257	981309
E7EXT6	akt3b	Non-specific serine/threonine protein kinase	E7EXT6_DANRE	12236.6	9259.3	9251.01	9208.85	9065.47	9605.74
E7EXU6	slc7a8a	Solute carrier family 7 (amino acid transporter light chain, L system), member 8a	E7EXU6_DANRE	99820.9	96344	69553.7	59069.6	58259.1	73659.1
E7EXW1;E9QFP8;F1QEY5;Q503E1	ints11;ints11;ints11;cpsf3l	Cleavage and polyadenylation specific factor 3-like;Cleavage and polyadenylation specific factor 3-like (Fragment);Cleavage and polyadenylation specific factor 3-like;Integrator complex subunit 11	E7EXW1_DANRE;E9QFP8_DANRE;F1QEY5_DANRE;INT11_DANRE	4891.83	29806.9	20078.6	30368.8	34605.3	19966.7
E7EXW7	aldh1l2	10-formyltetrahydrofolate dehydrogenase	E7EXW7_DANRE	167004	158363	156010	149595	159558	149837
E7EY13	chdh	Choline dehydrogenase	E7EY13_DANRE	51416	48359.9	58086.8	25108.5	51618.6	11471.7
E7EY34	akt1s1	AKT1 substrate 1 (proline-rich)	E7EY34_DANRE	4387.53	9412.83	7018.56	3782.97	6677.58	3998.11
E7EY97;E9QFK7	dym	Dymeclin;Dymeclin (Fragment)	E7EY97_DANRE;E9QFK7_DANRE	1.32592e+06	723389	175710	718442	85422	176094
E7EYC3	znf318	Zinc finger protein 318	E7EYC3_DANRE	39846.1	31276.6	17584.2	25242.6	7297.34	4049.26
E7EYD0	myom1a	Myomesin 1a (skelemin)	E7EYD0_DANRE	225085	321634	364747	206118	331151	252931
E7EYE1	myom2a	Myomesin 2a	E7EYE1_DANRE	1.10239e+06	755536	720306	1.01414e+06	722261	1.02162e+06
E7EYG1	obscnb	Obscurin, cytoskeletal calmodulin and titin-interacting RhoGEF b	E7EYG1_DANRE	83286	134709	70933.6	136106	22652.4	47453.4
E7EYG9;E9QEL7;Q6T1F3	cdh15	Cadherin 15, type 1, M-cadherin (myotubule);Cadherin 15, type 1, M-cadherin (myotubule);M-cadherin	E7EYG9_DANRE;E9QEL7_DANRE;Q6T1F3_DANRE	37564.8	11492.7	30291.8	16305.6	48716.8	18628.7
E7EYK8	herc2	HECT and RLD domain-containing E3 ubiquitin protein ligase 2	E7EYK8_DANRE	4056.54	2597.42	12483.8	3243.19	6075.08	11683.7
E7EYL3;E9QIY1;F1R520	clstn1	Calsyntenin 1	E7EYL3_DANRE;E9QIY1_DANRE;F1R520_DANRE	4969.02	5473.99	6015.72	7133.68	6138.84	7539.38
E7EYM4	susd5	Sushi domain-containing 5	E7EYM4_DANRE	4155.84	4567.12	8106.96	7796.69	4572.39	8240.09
E7EYQ0	serbp1b	SERPINE1 mRNA-binding protein 1b	E7EYQ0_DANRE	12293.8	13017.1	18494.9	18837.6	12151.3	10288.8
E7EYV0;Q8UUX0	akt2	Non-specific serine/threonine protein kinase	E7EYV0_DANRE;Q8UUX0_DANRE	42525.1	36437.1	25636.8	14491.6	31088.2	24839.9
E7EYV6;F8W2N9	nfxl1	Nuclear transcription factor, X-box-binding-like 1;Nuclear transcription factor, X-box-binding-like 1	E7EYV6_DANRE;F8W2N9_DANRE	18067.8	7395.84	11669.8	7554.71	12870.2	6440.27
E7EYW2	epn2	Epsin 2	E7EYW2_DANRE	43224.7	44228	58345.6	47702.2	46691.2	51718.9
E7EZ02	lsm8	LSM8 homolog, U6 small nuclear RNA-associated	E7EZ02_DANRE	13739.8	17064.7	71041.5	84064.6	170411	117007
E7EZ05	ogdhb	Oxoglutarate (alpha-ketoglutarate) dehydrogenase b (lipoamide)	E7EZ05_DANRE	36263.9	9278.84	43126.1	10001.9	30797.8	10294.5
E7EZ71;F1QK22;F1QPX8	pbrm1l	Polybromo 1,-like;Polybromo 1,-like;Polybromo 1,-like	E7EZ71_DANRE;F1QK22_DANRE;F1QPX8_DANRE	37423	37563.2	48539.9	33984.1	46143.3	32442.1
E7EZ90;Q6DHR6	thop1	Thimet oligopeptidase 1	E7EZ90_DANRE;Q6DHR6_DANRE	357054	337296	335972	274342	300341	259063
E7EZ94	gstt1a	Glutathione S-transferase theta 1a	E7EZ94_DANRE	216971	196981	168329	190073	157489	118437
E7EZA7	padi2	Peptidyl arginine deiminase, type II	E7EZA7_DANRE	402282	351555	380908	280270	323396	225386
E7EZD1;F1R4P6	nbeaa	Neurobeachin a;Neurobeachin a (Fragment)	E7EZD1_DANRE;F1R4P6_DANRE	6775.55	8366.85	8648.37	5175.67	12103.1	6354.56
E7EZD6	usp4	Ubiquitin-specific peptidase 4 (proto-oncogene)	E7EZD6_DANRE	20561.1	26895.7	33475.2	21240.1	34046.2	29223.6
E7EZE2	stt3b	STT3B, subunit of the oligosaccharyltransferase complex (catalytic)	E7EZE2_DANRE	140858	153854	111950	164738	126236	101672
E7EZE6	lsm3	LSM3 homolog, U6 small nuclear RNA and mRNA degradation-associated	E7EZE6_DANRE	9702.86	8212.52	16223.8	7411.76	29119.5	62571.9
E7EZF4	lsp1	Lymphocyte-specific protein 1 (Fragment)	E7EZF4_DANRE	27175.3	30528.2	24824.1	21893.7	20039.9	31894.9
E7EZJ0	nop9	Uncharacterized protein	E7EZJ0_DANRE	16068.9	15817.7	13485.7	8499.22	21091.1	8437.16
E7EZJ2	zmp:0000000846	Zmp:0000000846	E7EZJ2_DANRE	52359.3	39344.8	37445.9	39763.4	27704.4	28169
E7EZR3;F1QRW4;Q7ZUU3	pitpnb	Phosphatidylinositol transfer protein, beta;Phosphatidylinositol transfer protein, beta;Phosphotidylinositol transfer protein, beta	E7EZR3_DANRE;F1QRW4_DANRE;Q7ZUU3_DANRE	56653.8	34880.4	51360.9	35877.7	47249.8	37921.9
E7EZT7;E9QIM7;F1R231;Q568R7	palm1a	Paralemmin 1a;Paralemmin 1a;Paralemmin 1a;Paralemmin	E7EZT7_DANRE;E9QIM7_DANRE;F1R231_DANRE;Q568R7_DANRE	29810.3	35894.7	64132.9	49414.3	79736.6	37616.3
E7EZW6	srpr	Signal recognition particle receptor (docking protein)	E7EZW6_DANRE	26860.2	14934.4	22467.3	17306.9	16986.7	13916.7
E7F049;F1Q6W6;F1QJA1	ktn1	Kinectin 1	E7F049_DANRE;F1Q6W6_DANRE;F1QJA1_DANRE	102932	105579	87562.1	117545	113683	117094
E7F071	hnrnpul1l	Heterogeneous nuclear ribonucleoprotein U-like 1 like	E7F071_DANRE	94496.4	73191.2	68446.2	69344.5	79027.2	63233.3
E7F079;E9QDN3	hmox2b	Heme oxygenase 2b;Heme oxygenase	E7F079_DANRE;E9QDN3_DANRE	10140.5	9206.89	7944.59	3867.59	7785.25	20615.2
E7F0A1	pfn1	Profilin	E7F0A1_DANRE	531448	489667	1.40459e+06	1750583	1.5554e+06	1.47729e+06
E7F0C1	trdn	Triadin (Fragment)	E7F0C1_DANRE	9774.63	7092.28	21370.1	7878.06	14822	15039
E7F0E2	gnpda2	Glucosamine-6-phosphate isomerase	E7F0E2_DANRE	46140.8	53032.8	49550.9	38338.5	88167.3	42451.6
E7F0E8	xpo1a	Exportin 1 (CRM1 homolog, yeast) a	E7F0E8_DANRE	72353	50930	51516.5	58264.1	49868.4	48511.1
E7F0F1		Beaded filament structural protein 1	E7F0F1_DANRE	29190	27990.6	40302.8	31265	77587.5	28684.5
E7F0F2	cercam	Cerebral endothelial cell adhesion molecule	E7F0F2_DANRE	127621	127291	11376.5	110047	14523.5	11409.4
E7F0H8;F1Q895;Q567G0;Q66IA8	hmgb3b	High mobility group box 3b;High mobility group box 3b;High-mobility group box 3b;Hmgb3b protein (Fragment)	E7F0H8_DANRE;F1Q895_DANRE;Q567G0_DANRE;Q66IA8_DANRE	73144.6	31670.1	34807.4	33893.5	44224.2	51769.2
E7F0K3	cavin1a	Caveolae-associated protein 1a	E7F0K3_DANRE	59111.8	55598.5	42359.7	60653.5	9646.5	67141
E7F0N2;Q6NXC9	tox2	TOX high mobility group box family member 2	E7F0N2_DANRE;Q6NXC9_DANRE	27589.5	29078.7	30553.4	6569.68	21469.7	28010.9
E7F0T7		G protein subunit beta 4	E7F0T7_DANRE	28518.3	29076.9	15082.3	6298.37	22461.5	4024.91
E7F0T8	si:ch211-11k18.4	Si:ch211-11k18.4	E7F0T8_DANRE	95324.1	90796.2	85864.2	71438.9	82088.2	77816
E7F114;U3JA69	sec31b	SEC31 homolog B, COPII coat complex component;SEC31 homolog B, COPII coat complex component	E7F114_DANRE;U3JA69_DANRE	97279.7	100721	87604.2	95653.9	91289	72431.5
E7F131;E9QGG9;Q32PQ5;Q5MPX3	tfr1b	Transferrin receptor 1b	E7F131_DANRE;E9QGG9_DANRE;Q32PQ5_DANRE;Q5MPX3_DANRE	95530.7	52873.2	59144	93867.4	32730.5	23455.1
E7F137;E9QBW9	stard13a	StAR-related lipid transfer (START) domain-containing 13a	E7F137_DANRE;E9QBW9_DANRE	797548	720740	559366	540935	497823	576453
E7F147	ponzr1	Plac8 onzin-related protein 1	E7F147_DANRE	4209.96	6460.96	7100.36	21809.2	7245.68	4020.6
E7F192	dbn1	Drebrin 1	E7F192_DANRE	92022.8	144742	133585	135451	113689	106638
E7F1G4	r3hcc1l	R3H domain and coiled-coil-containing 1-like	E7F1G4_DANRE	4184.11	4598.19	2338.26	7744.01	4541.5	8184.42
E7F1G8	ddx61	DEAD (Asp-Glu-Ala-Asp) box helicase 61	E7F1G8_DANRE	99187.8	95771.4	126594	98252.6	118650	108293
E7F1H0	camk1b	Calcium/calmodulin-dependent protein kinase Ib	E7F1H0_DANRE	9977.62	9357.22	7816.95	3731.87	4285.53	4021.87
E7F1N2	si:dkey-283b15.4	Si:dkey-283b15.4 (Fragment)	E7F1N2_DANRE	47889.5	58088.2	25405.3	10779.6	49348.2	64444.9
E7F1R8;E9QIC8	farp1	FERM, RhoGEF (ARHGEF) and pleckstrin domain protein 1 (chondrocyte-derived);FERM, RhoGEF (ARHGEF) and pleckstrin domain protein 1 (chondrocyte-derived)	E7F1R8_DANRE;E9QIC8_DANRE	5095.56	19738.2	12442.7	6785.02	3912.04	7050.05
E7F1T4;E9QC50;E9QHE9	smarcd3a	SWI/SNF-related, matrix-associated, actin-dependent regulator of chromatin, subfamily d, member 3a;SWI/SNF-related, matrix-associated, actin-dependent regulator of chromatin, subfamily d, member 3a;SWI/SNF-related, matrix-associated, actin-dependent regulator of chromatin, subfamily d, member 3a	E7F1T4_DANRE;E9QC50_DANRE;E9QHE9_DANRE	7163.38	7872.3	9291.43	4523.26	9105.08	4210.03
E7F1T8;E9QCS7	hgs	Hepatocyte growth factor-regulated tyrosine kinase substrate	E7F1T8_DANRE;E9QCS7_DANRE	50804.7	41232	34129.6	75173.3	25087.7	40622.5
E7F1Z8	slc44a2	Choline transporter-like protein 2	E7F1Z8_DANRE	20682.9	29383.4	31737.5	24796.8	23546.8	24149.8
E7F238	slc25a10	Solute carrier family 25 (mitochondrial carrier; dicarboxylate transporter), member 10	E7F238_DANRE	12217	6957.94	5864.88	9103.43	8217.66	4314.57
E7F2J5;Q7ZW40	uso1	USO1 vesicle transport factor;USO1 homolog, vesicle docking protein (Yeast)	E7F2J5_DANRE;Q7ZW40_DANRE	47237	48191.6	48828.2	60031.9	31220.4	60114
E7F2R1	ttc37	Tetratricopeptide repeat domain 37	E7F2R1_DANRE	9670.73	7888.29	13717.3	11500.3	14684.2	17271.4
E7F2R8	apoda.2	Apolipoprotein Da, duplicate 2	E7F2R8_DANRE	9931.67	6524.59	3693.28	7683.67	22903.5	10487.4
E7F2R9;T1TF52	ptk7a	Protein tyrosine kinase 7a;Ptk7	E7F2R9_DANRE;T1TF52_DANRE	57406.3	62649.4	67135	40568.3	23957.8	15832.7
E7F2W3;E9QJ97	phip	Pleckstrin homology domain-interacting protein	E7F2W3_DANRE;E9QJ97_DANRE	31273.9	7303.9	10014.5	15381	9813.65	37010.1
E7F318;Q6DGE0	eef2k	Eukaryotic elongation factor 2 kinase	E7F318_DANRE;Q6DGE0_DANRE	28500.2	5237.17	6104.61	12539.8	31481.7	7185.86
E7F333	lrrc8c	Leucine-rich repeat-containing 8 VRAC subunit C	E7F333_DANRE	10504.6	16163.5	7243.29	16304.2	15370.3	5343.34
E7F350	dis3l2	DIS3-like exonuclease 2	E7F350_DANRE	22466.1	19155.3	11326.5	11804	23247.7	16023.4
E7F351	acsl2	Acyl-CoA synthetase long chain family member 2	E7F351_DANRE	21642.7	11814.9	8900.81	13406.3	11889.3	18798.1
E7F366;X1WDW8	bptf	Bromodomain PHD finger transcription factor	E7F366_DANRE;X1WDW8_DANRE	8899.64	4443.07	6783.9	8014.38	4700.06	8470.16
E7F3A1;E7FGK0	;osbpl5	Oxysterol-binding protein	E7F3A1_DANRE;E7FGK0_DANRE	43592.9	37653.8	40930.6	41545	48479.4	34008.6
E7F3A6	tcerg1b	Uncharacterized protein	E7F3A6_DANRE	7922.75	5818.99	4674.41	9601.91	6082.58	9085.22
E7F3I6	clp1	Polyribonucleotide 5'-hydroxyl-kinase Clp1	CLP1_DANRE	6291.12	5520.14	3666.28	4351.21	5861.14	4130.12
E7F3I8	dhx15	DEAH (Asp-Glu-Ala-His) box helicase 15	E7F3I8_DANRE	191766	172830	190404	243560	166669	171506
E7F3J0;X1WI02	ppp1r9ba	Protein phosphatase 1, regulatory subunit 9Ba;Protein phosphatase 1, regulatory subunit 9Ba	E7F3J0_DANRE;X1WI02_DANRE	7177.98	11022.3	12189.4	26145.3	6293.35	5989.04
E7F3J2	hnrnpua	Heterogeneous nuclear ribonucleoprotein Ua	E7F3J2_DANRE	328465	215187	213828	150906	237346	179648
E7F3N0	si:ch211-160o17.2	Si:ch211-160o17.2	E7F3N0_DANRE	12664.1	11627.3	13146	22387.3	7844.59	11281.9
E7F3N4	mki67	Marker of proliferation Ki-67	E7F3N4_DANRE	11961.8	8493.05	9401.56	5626.42	11520.5	5323.66
E7F3U3	pdk1	Pyruvate dehydrogenase kinase, isozyme 1	E7F3U3_DANRE	12288.5	9901.79	47142.5	11275.4	30064.8	33417.6
E7F3V2	hmcn2	Hemicentin 2	E7F3V2_DANRE	9321.38	7240.1	11007.2	6587.33	11059.3	6232.86
E7F419;X1WHI6	paplna	Papilin a, proteoglycan-like sulfated glycoprotein;Papilin a, proteoglycan-like sulfated glycoprotein (Fragment)	E7F419_DANRE;X1WHI6_DANRE	7506.16	7042.06	7566.73	8756.06	9948.18	8752.06
E7F427		Uncharacterized protein	E7F427_DANRE	77113.5	110938	57611	86051.2	80270.1	149372
E7F4B2;F1QA44;F1QJ87	rapgef1b;rapgef1a;rapgef1b	Rap guanine nucleotide exchange factor (GEF) 1b;Rap guanine nucleotide exchange factor (GEF) 1a (Fragment);Rap guanine nucleotide exchange factor (GEF) 1b (Fragment)	E7F4B2_DANRE;F1QA44_DANRE;F1QJ87_DANRE	7414.36	6746.68	4031.67	8281.63	4114.18	7835.99
E7F4D6;F1QMM1	mdn1	Midasin	E7F4D6_DANRE;F1QMM1_DANRE	11830.2	11452.1	12763.9	9036.79	4489.33	8550.51
E7F4M2;F1QJ36	atrx	Alpha thalassemia/mental retardation syndrome X-linked homolog (human)	E7F4M2_DANRE;F1QJ36_DANRE	76686	78779.7	73016.9	56881	56896.2	86195.6
E7F4R0;U3JA65	afdna	Myeloid/lymphoid or mixed-lineage leukemia; translocated to, 4a;Myeloid/lymphoid or mixed-lineage leukemia; translocated to, 4a (Fragment)	E7F4R0_DANRE;U3JA65_DANRE	4397.27	44574.8	5229.68	34122.5	5336.71	10164.5
E7F4T2;Q5TZ68	cacna2d1a	Calcium channel, voltage-dependent, alpha 2/delta subunit 1a;Calcium channel, voltage-dependent, alpha 2/delta subunit 1a	E7F4T2_DANRE;Q5TZ68_DANRE	41631.3	42431.1	7996.38	12865.6	24696.8	11039.2
E7F4T4	zc3h7b	Zinc finger CCCH-type-containing 7B	E7F4T4_DANRE	19980.7	31540.1	34250.3	55199.4	43827.6	24923.8
E7F4U8	scaf4a	SR-related CTD-associated factor 4a	E7F4U8_DANRE	54287.7	77387.3	60440.1	67134.8	59448.1	64194.4
E7F547	mgea5	Meningioma-expressed antigen 5 (hyaluronidase)	E7F547_DANRE	26561.8	6618.83	8854.09	7773.02	33195.2	12559.4
E7F569	si:ch211-153b23.5	Si:ch211-153b23.5	E7F569_DANRE	154938	95122.4	4848.9	85809.5	82105.1	69611.6
E7F5A4	si:dkey-261m9.12	Si:dkey-261m9.12	E7F5A4_DANRE	467421	206426	269291	261117	229145	258149
E7F5C5;E9QIF0;Q6NUY9	mapre1b	Microtubule-associated protein, RP/EB family, member 1b;Microtubule-associated protein, RP/EB family, member 1b (Fragment);Microtubule-associated protein, RP/EB family, member 1	E7F5C5_DANRE;E9QIF0_DANRE;Q6NUY9_DANRE	233289	271011	308383	375368	349451	346514
E7F5G8	aadat	Aminoadipate aminotransferase (Fragment)	E7F5G8_DANRE	20576.7	39724.7	24219.7	13098.5	39243.2	37539.5
E7F5L1;E9QF07	myh7bb	Myosin, heavy chain 7B, cardiac muscle, beta b;Myosin, heavy chain 7B, cardiac muscle, beta b	E7F5L1_DANRE;E9QF07_DANRE	7.58286e+06	5413251	6472861	5449175	6.674e+06	2692501
E7F5L8	mphosph10	U3 small nucleolar ribonucleoprotein protein MPP10	E7F5L8_DANRE	37716.6	46067.1	33157.8	27585.8	35312.8	13465.7
E7F5R6	klhl43	Kelch-like family member 43	E7F5R6_DANRE	6366.37	6920.14	24144.3	11878.2	6072.62	28552.8
E7F5V3	fasn	Fatty acid synthase	E7F5V3_DANRE	16024.9	40065.5	11332.1	7804.25	10242.4	14563.7
E7F5V5	and1	Actinodin1	E7F5V5_DANRE	229481	179642	322852	558513	571375	480007
E7F650	avd	Avidin	E7F650_DANRE	57018.6	88323.8	71035.8	10014.5	103841	82705.3
E7F685	snapc2	Small nuclear RNA-activating complex, polypeptide 2	E7F685_DANRE	80655.4	96736.7	110298	3705.74	7459.46	100655
E7F6A5	mrpl47	Mitochondrial ribosomal protein L47	E7F6A5_DANRE	11268.2	16615.4	20196.2	12351.6	20593.9	5697.57
E7F6C9;Q802Z3	pitpnbl	Phosphatidylinositol transfer protein, beta,-like;Phosphatidylinositol transfer protein, beta,-like	E7F6C9_DANRE;Q802Z3_DANRE	39548.2	40435.6	50542.3	11694.5	48866	36902.8
E7F6D0	si:ch73-22o12.1	Si:ch73-22o12.1	E7F6D0_DANRE	46893.5	52197.7	44824.1	41874.8	42491.7	41575
E7F6D6	si:ch1073-174d20.2	Si:ch1073-174d20.2	E7F6D6_DANRE	9596.12	9729.22	10692.1	6398.73	10910.9	10115.1
E7F6E2	rbm12b	RNA-binding motif protein 12B	E7F6E2_DANRE	118907	62845.7	69522.9	98486.4	61703	49092.8
E7F6F1;F1R4U9;Q5XJR9	smarcb1b	SWI/SNF-related, matrix-associated, actin-dependent regulator of chromatin, subfamily b, member 1b;SWI/SNF-related, matrix-associated, actin-dependent regulator of chromatin, subfamily b, member 1b;SWI/SNF related, matrix associated, actin dependent regulator of chromatin, subfamily b, member 1b	E7F6F1_DANRE;F1R4U9_DANRE;Q5XJR9_DANRE	38698.7	41697.5	39760.6	24529.4	21864.5	38386.2
E7F6F7	abcb7	ATP-binding cassette, sub-family B (MDR/TAP), member 7	E7F6F7_DANRE	8552.08	28969.2	25244.3	26420.9	92035.6	5616.3
E7F6G9	uggt2	UDP-glucose glycoprotein glucosyltransferase 2	E7F6G9_DANRE	4568.85	10546	6935.78	8423.35	23558.2	8902.4
E7F6H4	dnmt3ba	DNA (cytosine-5-)-methyltransferase 3 beta, duplicate a	E7F6H4_DANRE	95066.3	115730	108629	150196	131867	125897
E7F6K0	cplx1	Complexin 1	E7F6K0_DANRE	36739.1	25731.2	50576.4	56568.4	72454.6	27187.3
E7F6M0	nck1b	Cytoplasmic protein	E7F6M0_DANRE	10341.8	19078.6	20850.9	18531.1	38588.8	10131.2
E7F6M4	adpgk2	ADP-dependent glucokinase 2	E7F6M4_DANRE	12394.1	29443.5	27520.9	19409.8	34829.8	25164.6
E7F6P6	prune	Prune exopolyphosphatase	E7F6P6_DANRE	39167.1	41735.3	37356.5	51517.1	47153.4	44382.9
E7F6Q4	si:dkey-152b24.6	Si:dkey-152b24.6	E7F6Q4_DANRE	10796.5	8647.46	8252.16	20316.8	23860.8	119405
E7F6S5	tusc5a	Tumor suppressor candidate 5a	E7F6S5_DANRE	8807.56	10850.3	4562.26	5618.83	10379.7	8056.93
E7F6Z2	sv2a	Synaptic vesicle glycoprotein 2A	E7F6Z2_DANRE	16569.7	35129.4	11370.2	18519.3	11917.8	12773.1
[truncated: 2,243 more rows]

## Sheet: 3A_qvalue<0.05
Average atrogin-1 +/+	Average atrogin-1 -/-	Ratio (Mutant/Wildtype)	AVG Log2 Ratio	Qvalue	Protein name	Protein symbol	UniProtIds
22816.1	65532	2.87218	1.52215	0.0407023	Cell cycle-associated protein 1b	caprin1b	A5WVQ1
31740.6	78751.5	2.4811	1.31098	0.0498677	Histone H2B	si:dkey-261m9.19	X1WDH8
18055.9	37980.6	2.1035	1.07279	0.0394619	Uncharacterized protein;Uncharacterized protein;LOC557557 protein (Fragment)	cfi	A0A0G2L5F9;A0A0G2L612;A1L2D9
10678.8	22183.3	2.07731	1.05472	0.0393382	Si:ch211-212c13.8 (Fragment)	si:ch211-212c13.8	X1WC44
102245	206104	2.0158	1.01135	0.0256512	Pepsinogen 3, group I (pepsinogen A);Pepsinogen 3, group I (pepsinogen A);Nots protein;Nots protein	nots	A0A0R4IA33;A0A0R4INF8;B5DDQ0;Q5PR42
10794.2	20868	1.93327	0.951039	0.0135526	EBNA1 binding protein 2-like	ebna1bp2	Q6DRD0
98253.9	176073	1.79202	0.841588	0.013358	Zgc:113054	zgc:113054	Q5BLE6
33055.2	53031.1	1.60432	0.681962	0.0491901	Cdc73 protein;Cell division cycle 73, Paf1/RNA polymerase II complex component, homolog (S. cerevisiae)	cdc73	Q7T3D4;X1WHN7
1.17866e+06	1.84452e+06	1.56492	0.64609	1.20925e-59	Titin, tandem duplicate 2	ttn.2	F1R7N8
1.40469e+06	2.18433e+06	1.55503	0.63694	0.0437963	Heat shock protein 5	hspa5	Q6P3L3
36167.3	54169	1.49774	0.582782	0.0411918	Collagen, type VII, alpha 1;Collagen, type VII, alpha 1	col7a1	E7FA40;X1WE19
34480.1	51120.8	1.48262	0.568147	0.01449	Cathepsin Z;Zgc:103420	ctsz	F1RDQ9;Q5XJD4
43612.6	61671.4	1.41407	0.499857	0.0186965	CCCTC-binding factor	ctcf	Q6JAA4
1.36827e+06	1.93084e+06	1.41115	0.496876	0.0319781	Ribosomal protein L14;60S ribosomal protein L14	rpl14	A8E526;Q6DRN7
27255	37750.4	1.38508	0.469969	0.0443778	Laminin alpha 5;Laminin, alpha 5;Laminin alpha 5	lama5	D7PSA0;F1QKW3;Q2Q1W5
30685.8	40611.1	1.32345	0.404303	0.028028	Immunoglobulin-like and fibronectin type III domain-containing 1, tandem duplicate 3	igfn1.3	X1WI01
426317	560482	1.31471	0.394741	0.010798	Ribosomal protein S23	rps23	A8KB78
201200	264325	1.31374	0.393684	0.0418613	NOP56	nop56	Q6DRE5
241648	314744	1.30249	0.38127	0.0421634	Hyou1 protein;Hypoxia up-regulated protein 1	hyou1	B2GRZ4;Q7ZUW2
41634240	53880276	1.29413	0.371987	0.00523347	Vitellogenin 2	vtg2	Q1MTC4
2.88632e+06	3.69898e+06	1.28156	0.357896	1.94538e-10	Apolipoprotein Bb, tandem duplicate 1;Apolipoprotein Bb, tandem duplicate 1	apobb.1	A0A286YAF6;Q5TZ29
6.33564e+06	7918711	1.24987	0.321775	0.0134859	Vitellogenin 3, phosvitinless (Fragment);Vitellogenin 3, phosvitinless	vtg3	F1QPC0;F1QQQ3
254777	317606	1.2466	0.318002	0.028028	Gelsolin b	gsnb	A0A0R4III1;F1QQQ5
308534	384313	1.24561	0.316852	0.0186115	Syntaxin-binding protein 1a	stxbp1a	F1QM13
500820	622682	1.24332	0.314202	0.0381506	Glycyl-tRNA synthetase	gars	F1QUV7
2.69472e+06	3.3503e+06	1.24328	0.314154	0.0346664	Heat shock protein HSP 90-beta	hsp90ab1	O57521
399122	495747	1.24209	0.312774	0.0488308	Collagen, type XII, alpha 1a	col12a1a	X1WF98
741584	913395	1.23168	0.300629	0.0092039	Desmin	desma	Q90441
803404	986072	1.22737	0.295568	0.0243391	Matrilin 1	matn1	A5WWJ4
163410	199102	1.21842	0.285015	0.0408616	Tyrosinase-related protein 1a	tyrp1a	F1QEC9
44622568	53846744	1.20672	0.271086	0.000527054	Vitellogenin 4	vtg4	F1RBA0
545358	643228	1.17946	0.238127	0.0241709	Filamin C, gamma b (actin-binding protein 280)	flncb	F1QL44
410196	479437	1.1688	0.225028	0.00816923	Apolipoprotein Ba	apoba	E7FBD3
1.85208e+06	2.1622e+06	1.16744	0.223348	0.000248149	Slow myosin heavy chain 1	smyhc1	A0A0R4INI3
96707.2	112889	1.16733	0.223213	0.00252705	Structural maintenance of chromosomes protein	smc3	A0A0R4ITA5;Q1LVV8
49237016	57241312	1.16257	0.217313	0.000189678	Bactin2 protein;Actin, cytoplasmic 2	actb2	A8WG05;Q7ZVF9
6908776	8026741	1.16182	0.216384	0.0093351	Creatine kinase, muscle a;Creatine kinase, muscle a	ckma	A2BHA3;Q90X19
86172.6	99576.8	1.15555	0.208581	0.0103248	Nidogen 1a	nid1a	F1RAG3
178645	205623	1.15102	0.202907	0.0375093	Nodal modulator	nomo	X1WEJ6
453773	521861	1.15005	0.201693	0.008197	Pyruvate kinase	pkmb	A0A0R4IHV1
493382	566890	1.14899	0.200365	0.0256512	T-complex protein 1 subunit delta	cct4	Q6PH46
946062	1.0848e+06	1.14665	0.197428	0.00728947	Chaperonin containing TCP1, subunit 2 (Beta)	cct2	Q6PBW6
212908	242998	1.14133	0.19072	0.00366899	Pre-mRNA-processing factor 8	prpf8	A0A0R4J8E6;F1R7K1
107277	121520	1.13276	0.179848	0.0313672	Fragile X mental retardation, autosomal homolog 2;Fragile X mental retardation, autosomal homolog 2;Fragile X mental retardation, autosomal homolog 2	fxr2	F1RC77;Q6NY99;Q7ZV52
336957	380931	1.1305	0.176966	0.0228961	Catalase	cat	Q7ZTT1
1.13194e+06	1.2786e+06	1.12957	0.175771	0.0355346	DEAD (Asp-Glu-Ala-Asp) box polypeptide 39Aa	ddx39aa	A2AWA1
507396	572674	1.12865	0.174604	0.0458328	Moesin a	msna	Q66I42
474806	532542	1.1216	0.165557	0.028903	DEAD (Asp-Glu-Ala-Asp) box helicase 5	ddx5	F1Q5L6
1.08976e+06	1.21431e+06	1.1143	0.156135	0.00107574	Serotransferrin	tfa	B8JL43;F1R858;Q6IMF9
182675	202596	1.10905	0.14933	0.0211974	LIM domain-binding 3b	ldb3b	Q802V0
26195108	28607598	1.0921	0.127101	2.17743e-14	Myosin, heavy polypeptide 1.3, skeletal muscle	myhz1.3	B8A569
1.47602e+06	1.60867e+06	1.08987	0.124158	0.0418613	Zgc:152810 protein;Nucleolin;Nucleolin;Zgc:152810	ncl	B3DH54;B8JLQ3;F1R6L6;Q08CQ9
1.74221e+06	1.89815e+06	1.08951	0.123677	0.00950928	Ribosomal protein L4	rpl4	Q7ZW95
1.54546e+06	1.68356e+06	1.08936	0.123481	0.0186965	Keratin, type I cytoskeletal 18	krt18	Q7ZTS4
400849	435757	1.08708	0.120462	0.00520195	Complement component c3a, duplicate 1	c3a.1	B8JKW4
21028076	22808640	1.08468	0.117264	0.0269349	Vitellogenin 6 (Fragment)	vtg6	F1QV15
328489	356009	1.08378	0.11607	0.0241709	Hcfc1a protein;Host cell factor C1a;Novel protein similar to mouse and human host cell factor C1 (VP16-accessory protein) (HCFC1)	hcfc1a	A5D6R2;F1Q750;Q7SZY1
347658	374957	1.07852	0.109055	0.0454256	Rbm4.2 protein	rbm4.2	Q6NX91
255648	275484	1.07759	0.107812	0.0471278	Arginyl-tRNA synthetase	rars	Q5XJ11
144032	154365	1.07174	0.0999552	0.0379908	Ryanodine receptor 3	ryr3	Q5RGQ4
930881	990855	1.06443	0.0900772	5.44701e-54	Titin b	ttn.1	A5X6X6
311324	325564	1.04574	0.0645225	0.0309607	Collagen, type XII, alpha 1b	col12a1b	E7FG81
1052343	1.09997e+06	1.04526	0.0638628	0.0103248	Lamin B1;Lmnb1 protein (Fragment)	lmnb1	F1QHC4;Q6NUV5
450574	466721	1.03584	0.0507971	0.0243391	Fetuin B	fetub	E7FE90
4569721	4697569	1.02798	0.0398083	0.0243391	Eukaryotic translation elongation factor 2	eef2b	Q6P3J5
346299	354039	1.02235	0.0318906	0.000863532	Myomesin 1b	myom1b	A0A0R4IGQ8
259680	265274	1.02154	0.0307453	0.0104505	Alanyl-tRNA synthetase	aars	Q1LVL2
705248	715119	1.014	0.0200522	0.0406169	Non-POU domain-containing, octamer-binding	nono	Q802Z5
29175.1	29304.4	1.00443	0.00638079	0.0393382	Im:7150988	im:7150988	A0A0R4IVU8
875560	875241	0.999635	-0.000526137	0.011423	Lamin B2	lmnb2	B3DFN3;Q9W6T5
763928	761668	0.997042	-0.00427332	0.000957219	Filamin A, alpha (actin-binding protein 280)	flna	F1R9P5
557459	551792	0.989834	-0.0147408	3.63988e-05	AHNAK nucleoprotein	ahnak	F1QZ50
245577	241648	0.984002	-0.023267	0.00159363	Plectin a	pleca	A0A286YBE9;E7F8G7
565708	554163	0.979593	-0.0297451	0.00546112	MGC163038 protein;KH-type-splicing regulatory protein	khsrp	A4QP88;F1QXP8
498264	480401	0.96415	-0.0526702	9.9961e-05	A2ml protein (Fragment);Alpha-2 macroglobulin-like protein;Alpha-2-macroglobulin-like (Fragment)	a2ml	A0JMP8;B8QSI4;F6NTZ9
281053	268174	0.954174	-0.0676751	0.0141221	Tenascin C	tnc	A2BDW2;E9QHI1
296052	278060	0.939225	-0.0904577	0.0436472	ARP3 actin-related protein 3-like protein;Arp3	actr3	Q6PUQ3;Q8JGM2
919338	859411	0.934815	-0.0972473	0.00159363	Myomesin 2a	myom2a	E7EYE1
474855	443590	0.934159	-0.0982607	0.00413203	Staphylococcal nuclease domain-containing protein 1	snd1	Q5RGK8
249322	232684	0.933268	-0.0996369	0.0187109	DNA replication licensing factor MCM7	mcm7	Q7ZVL6
11723766	10934436	0.932673	-0.100557	0.00151079	Keratin 5	krt5	F1QV31;F1R5A5
560418	521040	0.929735	-0.105109	0.0411918	Ribosomal protein L23a (Fragment);Ribosomal protein L23a	rpl23a	F1Q9T9;F1QGI3
617134	567596	0.919727	-0.120722	0.000152147	Insulin-like growth factor 2 mRNA-binding protein 1	igf2bp1	A0A0B4J1A6
785692	713048	0.907541	-0.139965	1.17031e-15	Novel protein similar to vertebrate nebulin (NEB) (Fragment)	neb	Q1MSY0
804436	726512	0.903132	-0.146992	0.0379908	Myosin, heavy chain 9a, non-muscle;Myosin, heavy chain 9a, non-muscle (Fragment)	myh9a	F1R889;F8W3L6
2.19065e+06	1.82878e+06	0.834812	-0.260476	3.15854e-10	Fast skeletal muscle myosin light polypeptide 3	mylz3	Q9I8U7
276609	229653	0.830245	-0.26839	0.0105709	Glycine amidinotransferase, mitochondrial;Glycine amidinotransferase, mitochondrial;Glycine amidinotransferase, mitochondrial	gatm	A0A0H2UKQ1;F1QX52;Q6PH19
1249073	1.02173e+06	0.81799	-0.289844	9.9961e-05	Tyrosine 3-monooxygenase/tryptophan 5-monooxygenase activation protein, zeta polypeptide;Ywhai protein	ywhaz	B8JLJ3;Q6IQT1
74580.5	58480.6	0.784127	-0.350841	0.0331688	Transcription elongation factor B (SIII), polypeptide 1a;Transcription elongation factor B (SIII), polypeptide 1a	eloca	E9QCI1;Q66IB1
600043	464083	0.773416	-0.370683	0.023277	Nicotinamide nucleotide transhydrogenase	nnt	Q6NYQ7
357111	270894	0.758572	-0.398641	0.0379908	Microtubule-associated protein, RP/EB family, member 1b;Microtubule-associated protein, RP/EB family, member 1b (Fragment);Microtubule-associated protein, RP/EB family, member 1	mapre1b	E7F5C5;E9QIF0;Q6NUY9
80748.6	61010.4	0.75556	-0.404382	0.00768541	Ag1	agr1	F1Q8B0
353948	259390	0.732846	-0.448418	0.00094145	Alcohol dehydrogenase [NADP(+)] B	akr1a1b	F1R3J0
874679	623474	0.712803	-0.488425	0.0361605	Brain-type fatty acid-binding protein	fabp7a	Q9I8N9
900696	631084	0.700662	-0.51321	1.97721e-05	Novel protein similar to vertebrate Ras family	rab11a	Q5U3E1
7.59728e+06	5.29543e+06	0.697017	-0.520735	0.000949599	Embryonic 1 beta-globin	hbbe1.3	O93548
1.13441e+06	779979	0.687565	-0.540432	0.0431787	Apolipoprotein Eb	apoeb	O42364
520661	353680	0.679292	-0.557897	0.0017139	Ube2n protein	ube2na	Q803J2
538684	361044	0.670234	-0.577264	0.000511352	Annexin	anxa1c	Q804H0
272107	180259	0.662457	-0.594101	4.42511e-07	Zgc:175106 protein;Actinodin2	and2	A9JRX1;F6NZL0
3.89569e+06	2.53307e+06	0.650223	-0.620993	0.00463574	Fatty acid-binding protein 3, muscle and heart	fabp3	Q8UVG7
460599	297366	0.645608	-0.63127	0.0210547	Myosin, light chain 12, genome duplicate 1	myl12.1	Q6PHJ8
974576	623203	0.639461	-0.645072	0.0072085	Hemoglobin beta embryonic-3	hbbe3	Q5BLF6
73166.4	46779.9	0.639364	-0.645291	0.0133419	Dynactin subunit 2	dctn2	A0A0R4IQV2;E7FB97;E9QF92;F1QA97
731234	466795	0.638367	-0.647543	0.0105709	14-3-3 protein beta/alpha-B	ywhabb	Q7T356
162476	103315	0.635874	-0.653186	0.00350384	Si:ch211-140m22.7 (Fragment)	si:ch211-140m22.7	K7DYH4
250294	158144	0.631834	-0.662383	0.0257015	NADH dehydrogenase [ubiquinone] 1 alpha subcomplex subunit 10, mitochondrial;NADH dehydrogenase [ubiquinone] 1 alpha subcomplex subunit 10, mitochondrial;NADH dehydrogenase [ubiquinone] 1 alpha subcomplex subunit 10, mitochondrial	ndufa10	F1RDV2;Q6IQS0;Q6PBM0
39830.4	24962.9	0.62673	-0.674083	0.039234	Zgc:92027	zgc:92027	F1QMK6;Q63ZW0
385657	241538	0.626301	-0.675071	0.0118916	Glutathione S-transferase mu, tandem duplicate 1;Glutathione S-transferase M	gstm.1	B8JIS8;Q6PFJ6
8645524	5.38278e+06	0.622609	-0.683601	0.0136679	Parvalbumin 1	pvalb1	Q804W0
10795344	6619918	0.61322	-0.705524	5.35679e-06	Parvalbumin-2	pvalb2	Q9I8V0
1.98629e+06	1.19685e+06	0.602559	-0.730826	2.35809e-06	Myosin, light chain 1, alkali; skeletal, fast	myl1	Q6P0G6
200903	114533	0.570093	-0.81073	0.0243391	Calpain, small subunit 1 b;Calpain, small subunit 1 b (Fragment)	capns1b	B3DFQ1;X1WFZ2
284871	160299	0.562707	-0.829544	0.0458328	Embryonic globin beta e2	hbbe2	Q7T1B0
186072	104584	0.562061	-0.831202	0.0184534	Clathrin light chain	clta	E9QI07
2.25357e+06	1.26556e+06	0.561579	-0.832438	3.82182e-11	Apolipoprotein A-I	apoa1	O42363
473384	255519	0.539771	-0.88958	0.00328978	Myosin light chain, phosphorylatable, fast skeletal muscle b	mylpfb	Q66I73
69686.8	37196.8	0.533771	-0.905708	0.00474349	UMP-CMP kinase	cmpk	Q7ZWE9
393757	206509	0.524458	-0.9311	0.0293443	Small nuclear ribonucleoprotein polypeptide A'	snrpa1	F1R300
246303	128690	0.522488	-0.936531	0.00353836	ATP synthase, H+ transporting, mitochondrial Fo complex, subunit B1;ATP synthase, H+ transporting, mitochondrial F0 complex, subunit b, isoform 1	atp5pb	B8JIS1;Q5XJJ3
343067	178811	0.521214	-0.940053	0.00291059	Coactosin-like 1	cotl1	Q6PFT7
138715	71956.5	0.518735	-0.94693	0.0346664	Cpsf5 protein;Cleavage and polyadenylation specificity factor subunit 5	nudt21	B2GS95;Q7T3C6
6.71139e+06	3.45646e+06	0.515015	-0.957314	1.47747e-15	Mylz2 protein	mylpfa	O93409
1.59442e+06	808568	0.507123	-0.979593	0.00252705	Profilin	pfn1	E7F0A1
309359	155856	0.503801	-0.989074	0.0105709	SH3 domain-binding glutamate-rich protein (Fragment);SH3 domain-binding glutamate-rich protein;SH3 domain-binding glutamate-rich protein (Fragment)	sh3bgr	F1Q9P6;Q6DEH8;R4GED3
4916256	2.45129e+06	0.498608	-1.00402	8.00834e-05	Hemoglobin, alpha embryonic 1.3 (Fragment);Embryonic alpha globin e1	hbae1.3	F6P731;Q7ZT21
76840.4	38313	0.498606	-1.00403	0.028028	Proteasome activator subunit 3	psme3	A0A0R4ICU4;Q7ZU20;Q9PUC5
1.19573e+06	594926	0.49754	-1.00711	1.3447e-07	Apolipoprotein A-IV b, tandem duplicate 2;Apolipoprotein A-IV b, tandem duplicate 2	apoa4b.2	A0A0R4IG36;B3DHC5
57039.4	27962.9	0.490238	-1.02845	0.0272462	Troponin 1	tnni4b.2	Q6IQ92
154414	75339.2	0.487903	-1.03533	0.0092039	Adenine phosphoribosyltransferase	aprt	F8W4R3
63397.1	30661.5	0.483643	-1.04799	0.00829589	Protein S100	icn2	A3FKT8
432018	208481	0.482575	-1.05118	0.000173109	Cox5aa protein	cox5aa	Q4VBU7
694757	334753	0.481827	-1.05341	0.0435554	Tyrosine 3-monooxygenase/tryptophan 5-monooxygenase activation protein, epsilon polypeptide 1	ywhae1	Q7ZW20
3.89778e+06	1.85232e+06	0.475225	-1.07332	0.026528	Hemoglobin alpha embryonic-3;Hbae3 protein	hbae3	F6P497;Q7ZYZ4
236897	111295	0.469803	-1.08987	0.0256512	Actin-related protein 2/3 complex subunit 5	arpc5a	Q803M7
1.03575e+06	486030	0.469255	-1.09156	0.000140282	Apolipoprotein A-II	apoa2	B3DFP9
230396	104998	0.45573	-1.13375	0.00338905	ATPase H+-transporting V1 subunit E1b	atp6v1e1b	Q6NWK4
248212	112869	0.45473	-1.13692	0.0146654	Tumor protein D52-like 2b;Tumor protein D52-like 2b;Tumor protein D52-like 2b;Tumor protein D52-like 2b (Fragment);Tumor protein D52-like 2b	tpd52l2b	E9QCR8;E9QEC8;E9QEK2;E9QEV7;Q6P3J1
536632	243992	0.454672	-1.1371	0.000949599	Actinodin1	and1	E7F5V5
379379	172272	0.454088	-1.13895	0.00555346	Tyrosine 3-monooxygenase/tryptophan 5-monooxygenase activation protein, eta polypeptide	ywhah	Q7T3G2
81369.1	36851.4	0.452892	-1.14276	0.0435554	Tomm22 protein	tomm22	Q6IQJ1
72991.2	32742.6	0.448582	-1.15656	0.0231594	Actin-related protein 2/3 complex subunit 3	arpc3	Q6ZM62
219481	98325.7	0.447992	-1.15846	8.09244e-08	Myosin, light chain 10, regulatory	myl10	A0A0R4IKJ0
69025.3	30856.7	0.447034	-1.16154	0.0361936	Ubiquitin thioesterase	otub1a	Q6DH16
263395	115871	0.439914	-1.18471	0.000215395	NADH dehydrogenase (ubiquinone) Fe-S protein 3, (NADH-coenzyme Q reductase);NADH dehydrogenase (Ubiquinone) Fe-S protein 3, (NADH-coenzyme Q reductase)	ndufs3	F1R4C8;Q566S4
13464	5749.54	0.42703	-1.22759	0.0437963	Diacylglycerol kinase	dgkaa	Q1ECW5
88649.8	36672.2	0.413674	-1.27343	0.00262328	Progesterone receptor membrane component 2	pgrmc2	Q7SZC7
160982	65857.7	0.409099	-1.28948	0.0238938	Prothymosin alpha-B	ptmab	A0A0R4IVY7;A5PLC8
40463	16544.9	0.408888	-1.29022	0.00641785	Ubiquitin thioesterase;OTU domain, ubiquitin aldehyde binding 1	otub1b	F6P1A9;Q6DGP0
1.95671e+06	797496	0.40757	-1.29488	0.00133304	Cox4i1 protein;Cytochrome c oxidase subunit IV isoform 1	cox4i1	Q4VBT9;Q6TNV0
168913	68830.3	0.40749	-1.29516	0.0303513	Macrophage migration inhibitory factor	mif	Q0ZBR7
1647228	609932	0.370278	-1.43332	8.42682e-09	Zgc:153867;Myosin light chain alkali, smooth-muscle isoform	zgc:153867;MLC3SM	E9QG86;Q6TNS5
756354	263556	0.348456	-1.52095	0.0254418	Apolipoprotein A-IV b, tandem duplicate 1;Apolipoprotein A-IV (Fragment);Apolipoprotein A-IV (Fragment)	apoa4b.1	F1QHR0;Q567B9;Q6DHE2
131578	43647.8	0.331726	-1.59194	0.0130816	Nuclear transport factor 2	nutf2l	Q6DC81
44875.9	13957.3	0.311021	-1.68492	0.0305319	Mitochondrial ribosomal protein L17	mrpl17	Q66I81
233528	68320.7	0.292559	-1.7732	6.6131e-11	Fast skeletal muscle troponin C	tnnc2	Q9I8U8
123827	33966.2	0.274303	-1.86616	0.0260005	LSM8 homolog, U6 small nuclear RNA-associated	lsm8	E7EZ02
108242	25474.8	0.23535	-2.08712	0.00159363	Si:ch211-222l21.1	si:ch211-222l21.1	A0A0R4IRN5;E7F290
655191	149753	0.228564	-2.12933	2.46858e-05	Calm1b protein;Calmodulin	calm3a	B2GQW3;Q6PI52
94332.3	19560.6	0.207359	-2.2698	0.0105709	Dynein light chain roadblock	dynlrb1	Q7ZUX8
62064.2	12161.3	0.195947	-2.35146	0.0130816	Receptor expression-enhancing protein	zgc:101744	B0S784
79931.9	6893.1	0.0862372	-3.53555	0.0289981	NADH dehydrogenase (ubiquinone) 1 beta subcomplex, 6	ndufb6	Q6PBJ6

## Sheet: 3C
atrogin-1+/+	atrogin-1-/-
0.83191	1.35315
1.68181	1.96498
0.486284	1.09473
1.21979	2.05587
0.28152	2.70742
1.49869	1.24909

## Sheet: 3G
	Unaffected	Broken
DMSO	19	0
Tm_0.1 µg/µL	11	6
Tg_0.1 µM	12	7

## Sheet: 3J
	Unaffected	Broken
Control (KaltA4-) atrogin-1-/-	8	10
BiP KO atrogin-1-/-	15	4

[truncated: 29 more sheets: 4A, 4B, 4D, 4G, 4J, 4K, 5D, 5G, 5J, 6B, 6G, 6H, 6O, 7D, 7E, Supp1G, Supp2A, Supp2G, Supp3F, Supp3I …]
